# Supplementary material for: Global prevalence and molecular characteristics of three clades within hepatitis B virus subgenotype C2: Predominance of the C2(3) clade in South Korea
Source: Front Microbiol. 2023 Mar 9;14:1137084. doi: 10.3389/fmicb.2023.1137084 (PMC10033913; doi:10.3389/fmicb.2023.1137084)
Supplement: Supplementary file 2 [file Data_Sheet_2.FASTA]

>B1
----CCTATTG---AATTTGAAAGTATGTC-AAAGAATTGTGGGTCTTTT----GGGCTTTGCTG-CCCCGTTTACACAGTGTGGCTATCCTGCC-TTGATG-CCTTTGTATGCATGTATACAAGCTAAGCAGGCTTTC--ACTTTCTCGCCAACTTACAAGGCCTTTCTGTGTAAACAATAT-CTGCACCTTT--ACCCCGTTGCCCGGCAACGGTCCGGTGTCTGCCAAGTGTTTGCTG-ACGCAACCCCCACTGGATGGGGCTTGGCCATCGGCCATCGGCGCATGCGTGGAACCTTTGTGGCTCCTCTGCCGATCCATACTGCGGAACTCCTAGCAGCTTGTTTTGCTCGCAGCCGGTCTGGAGCAAAACTTATCGGGACTGACAACTCTGTTGTCCTCTCTCGGAAATACACCTCCTTCCCATGGCTGCTCGGGTGTGCTGCCAACTGGATCCTGCGCGGGACGTCCTTTGTCTACGTCCCGTCGGCGCTGAATCCCGCGGACGACCCGTCTCGGGGCCGTTTGGGCCTCTACCGTCCCCTTCTTCATCTGCCGTTCCGGCCGACCACGGGGCGCACCTCTCTTTACGCGGTCTCCCCGTCTGTGCCTTCTCATCTGCCGGACCGTGTGCACTTCGCTTCACCTCTGCACGTCGCATGGCGACCACCGTGAACGCCCACCAGGTCTTGCCCAAGG--------------------------TCTTATATAAGAGGACTCTTGGACTCTCAGCAATGTCAACGACCGACCTTGAGGCA-TACTTCA-AAGACTGTTTGTTT-AAAGACTGGGAGGAGTTGGGGGAGG-AGATTAGGTTAATGATCTTTGTACTAGGAG--GCTGTAGGCATAAATT--GGTCTGTTA---------------------------------------------------------------------------------------------------------------------------------------------------------------------------------------------------------------------------------------------------------------------------------------------
>B2
-----------------TGTGAAGTATGTC-AAAGAATTGTGGGTCTTTT----GGGCTTTGCTG-CCCCTTTTACACAATGTGGCTATCCTGCT-TTGATG-CCTCTATATGCGTGTATACAATCTAAGCAGGCTTTC--ACTTTCTCGCCAACTTACAAGGCCTTTCTGTGTAAACAATAT-CTGCACCTTT--ACCCCGTTGCCCGGCAACGGTCAGGTCTCTGCCAAGTGTTTGCTG-ACGCAACCCCCACTGGATGGGGCTTGGCCATAGGCCATCAGCGCATGCGTGGAACCTTTGTGGCTCCTCTGCCGATCCATACCGCGGAACTCCTAGCGGCTTGTTTTGCTCGCAGCCGGTCTGGAGCGAAACTTATTGGGACTGACAACTCTGTTGTCCTCTCTCGGAAATACACCTCCTTCCCATGGCTGCTCGGATGTGCTGCCAACTGGATCCTGCGCGGGACGTCCTTTGTCTACGTCCCGTCGGCGCTGAATCCCGCGGACGACCCGTCTCGGGGCCGTTTGGGACTCTATCGTCCCCTTCTTCATCTGCCGTTCCGGCCGACCACGGGGCGCACCTCTCTTTACGCGGTCTCCCCGTCTGTGCCTTCTCATCTGCCGGACCGTGTGCACTTCGCTTCACCTCTGCACGTCGCATGGAGACCACCGTGAACGCCCACCAGGTCTTGCCCAAGG--------------------------TCTTATATAAGAGGACTCTTGGACTCTCAGCAATGTCAACGACCGACCTTGAGGCT-TACTTCA-AAGACTGTTTGTTT-AAAGACTGGGAGGAGTTGGGGGAGG-AGATTAGGTTAATGATCTTTGTACTAGGAG--GCTGTAGGCATAAATTGGGGTCTGGTTAA-------------------------------------------------------------------------------------------------------------------------------------------------------------------------------------------------------------------------------------------------------------------------------------------
>B3
-------ATTG----ATTGGAAAGTATGTC-AAAGAATTGTGGGTCTTTT----GGGCTTTGCTG-CTCCTTTTACACAATGTGGTTATCCCGCC-TTGATG-CCTTTATATGCATGTATACAATCTAAACAGGCTTTC--ACTTTCTCGCCAACTTACAAGGCCTTTCTGTGTCAACAATAC-CTGCACCTTT--ACCCCGTTGCCCGGCAACGGTCAGGTCTCTGCCAAGTGTTTGCTG-ACGCAACCCCCACTGGATGGGGCTTGGCCATAGGCCATCAGCGCATGCGTGGAACCTTTGTGGCTCCTCTGCCGATCCATACTGCGGAACTCCTAGCAGCTTGTTTTGCTCGCAGCCGGTCTGGAGCGAAACTTATCGGGACTGACAACTCTGTTGTCCTCTCTCGGAAATACACCTCCTTCCCATGGCTGCTCGGGTGTGCTGCCAACTGGATCCTGCGCGGGACGTCCTTTGTCTACGTCCCGTCGGCGCTGAATCCCGCGGACGACCCGTCTCGGGGTCGTTTGGGCCTCTACCGTCCTCTTCTTCGTCTGCCGTTCCGGCCGACCACGGGGCGCACCTCTCTTTACGCGGTCTCCCCGTCTGTGCCTTCTCATCTGCCGGTCCGTGTGCACTTCGCTTCACCTCTGCACGTCGCATGGAAACCACCGTGAACGCCCACCAGGTCTTGCCCAAGG--------------------------TCTTATATAAGAGGACTCTTGGACTCTCAGCAATGTCAACGACCGACCTTGAGGCA-TACTTCA-AAGACTGTTTGTTT-AAGGACTGGGAGGAGTTGGGGGAGG-AGATTAGGT-----------------------------------------------------------------------------------------------------------------------------------------------------------------------------------------------------------------------------------------------------------------------------------------------------------------------------------------------
>B4
----CCTATTG---ATTTGGAAAGTATGTC-AAAGAATTGTGGGTCTTTT----GGGCTTTGCTG-CCCCTTTTACACAATGTGGCTATCCTGCC-TTGATG-CCTTTATATGCATGTATACAAGCTAAGCAGGCCTTC--ACTTTCTCGCCAACTTACAAGGCCTTTCTGTGTAAACAATAT-CTGCACCTTT--ACCCCGTTGCCCGGCAACGGTCAGGTCTCTGCCAAGTATTTGCTG-ACGCAACCCCCACTGGATGGGGCTTGGCCATAGGCCATCGGCGCATGCGTGGAACCTTTGTGGCTCCTCTGCCGATCCATACTGCGGAACTCCTAGCAGCTTGTTTTGCTCGCAGCCGGTCTGGAGCGAAACTCATCGGGACTGACAACTCGGTTGTTCTCTCTCGGAAATACACCTCATTCCCATGGCTGCTCGGGTGTGCTGCCAACTGGATCCTGCGCGGGACGTCCTTTGTTTACGTCCCGTCGGCGCTGAATCCCGCGGACGACCCGTCTCGCGGCCGTTTGGGCCTCTACCGTCCCCTTCTTCATCTGCCGTTCCGGCCGACCACGGGGCGCACCTCTCTTTACGCGGTCTCCCCGTCTGTGCCTTCTCATCTGCCGGACCGTGTGCACTTCGCTTCACCTCTGCACGTCGCATGGAGACCACCGTGAACGCCCATCAGGTCTTGCCCAAGG--------------------------TCTTACATAAGAGGACTCTTGGACTCTCAGCAATGTCAACGTCCGACCTTGAGGCA-TACTTCA-AAGACTGTTTGTTT-AAAGACTGGGAGGAGTTGGGGGAGG-AGATTAGGTTAATGATCTTTGTACTAGGAG--GCTGTAGGCATAAATT-GGGTCTGTTAA--------------------------------------------------------------------------------------------------------------------------------------------------------------------------------------------------------------------------------------------------------------------------------------------
>B5
--------------------GAAGTATGTC-AAAGAATTGTGGGTCTTTT----GGGCTTTGCTG-CCCCTTTTACACAATGTGGCTATCCTGCC-TTGATG-CCTTTATATGCATGTATACAATCTAAGCAGGCTTTC--ACTTTCTCGCCAACTTACAAGGCCTTTCTGTGTCAACAATAC-CTGCACCTTT--ACCCCGTTGCCCGGCAACGGTCAGGTCTCTGCCAAGTGTTTGCTG-ACGCAACCCCCACTGGATGGGGCTTGGCCATAGGCCATCGGCGCATGCGTGGAACCTTTGTGGCTCCTCTGCCGATCCATACTGCGGAACTCCTAGCAGCTTGTTTTGCTCGCAGCCGGTCTGGAGCAAACCTTATCGGGACTGACAACTCTGTTGTCCTCTCTCGGAAATACACCTCCTTCCCATGGCTGCTCGGATGTGCTGCCAACTGGATCCTGCGCGGGACGTCCTTTGTCTACGTCCCGTCGGCGCTGAATCCCGCGGACGACCCGTCTCGGGGCCGTTTGGGCCTCTATCGTCCCCTTCTTCATCTGCCGTTCCGGCCGACCACGGGGCGCACCTCTCTTTACGCGGTCTCCCCGTCTGTGCCTTCTCATCTGCCGGACCGTGTGCACTTCGCTTCACCTCTGCACGTCGCATGGAGACCACCGTGAACGCCCACCAGGTCTTGCCCAAGG--------------------------TCTTACATAAGAGGACTCTTGGACTCTCAGCAATGTCAACGACCGACCTTGAGGCA-TACTTCA-AAGACTGTTTGTTT-AAGGACTGGGAGGAGTTGGGGGAGG-AGATTAGGTTAATGATCTTTGTACTAGGAG--GCTGTAGGCATAAATT-GGGTCTGTTAA--------------------------------------------------------------------------------------------------------------------------------------------------------------------------------------------------------------------------------------------------------------------------------------------
>B6
---TCCTATTG----ATTTGAAAGTATGTC-AAAGAATTGTGGGTCTTTT----GGGCTTTGCTG-CCCCTTTTACACAATGTGGCTATCCTGCC-TTGATG-CCTTTATATGCATGTATACAATCTAAGCAGGCTTTC--ACTTTCTCGCCAACTTACAAGGCCTTTCTGTGTAAACAATAT-CTGAACCTTT--ACCCCGTTGCCCGGCAACGGTCAGGTCTCTGCCAAGTGTTTGCTG-ACGCAACCCCCACTGGATGGGGCTTGGCCATAGGCCATCGGCGCATGCGTGGAACCTTTGTGGCTCCTCTGCCGATCCATACTGCGGAACTCCTAGCAGCGTGTTTTGCTCGCAGCCGGTCTGGAGCGAA-CTTATCGGGACTGACAACTCTGTTGTCCTCTCTCGCAAATACACCTCCTTCCCATGGCTGCTCGGATGTGCTGCCAACTGGATCCTGCGCGGGACGTCCTTTGTCTACGTCCCGTCGGCGCTGAATCCCGCGGACGACCCGTCTCGGGGCCGCTTGGGACTCTATCGTCCCCTTCTTCATCTGCCGTTCCGGCCGACCACGGGGCGCACCTCTCTTTACGCGGTCTCCCCGTCTGTGCCTTCTCATCTGCCGGACCGTGTGCACTTCGCTTCACCTCTGCACGTCGCATGGAGACCACCGTGAACGCCCACCAGGTCTTGCCCAAGG--------------------------TCTTACATAAGAGGACTCTTGGACTCTCAACAATGTCAACGACCGACCTTGAGGCA-TACTTCA-AAGACTGTTTGTTT-AAAGACTGGGAGGAGTTGGGGGAGG-AGATTAGGTTAATGATCTTTGTACTAGGAG--GCTGTAGGCATAAATT--GGTCTGTT----------------------------------------------------------------------------------------------------------------------------------------------------------------------------------------------------------------------------------------------------------------------------------------------
>B7
------------------TTGAAGTATGTC-AAAGAATTGTGGGTCTTTT----GGGCTTTGCCG-CCCCTTTTACACAATGTGGCTATCCTGCC-TTAAAG-CCTTTATATGCATGTATACAAGCTAAACAGGCTTTC--ACTTTCTCGCCAACTTACAAGGCCTTTCTGTGTAAACAATAT-CTGCACCTTT--ACCCCGTTGCCCGGCAACGGTCAGGTCTCTGCCAAGTGTTTGCTG-ACGCAACCCCCACTGGATGGGGCTTGGCCATAGGCCATCGGCGCATGCGTGGAACCTTTGTGGCTCCTCTGCCGATCCATACTGCGGAACTCCTAGCAGCTTGTTTTGCTCGCAGCCGGTCTGGAGCGAAACTTATCGGGACTGACAACTCTGTTGTCCTCTCTCGGAAATACACCTCCTTCCCATGGCTGCTCGGATGTGCTGCCAACTGGATCCTGCGCGGGACGTCCTTTGTCTACGTCCCGTCGGCGCTGAATCCCGCGGACGACCCGTCTCGGGGCCGTTTGGGCCTCTACCGTCCCCTTCTTCATCTGCCGTTCCGGCCGACCACGGGGCGCACCTCTCTTTACGCGGTCTCCCCGTCTGTGCCTTCTCATCTGCCGGACCGTGTGCACTTCGCTTCACCTCTGCACGTCGCATGGAAACCACCGTGAACGCCCACCAGGTCTTGCCCAAGG--------------------------TCTTATATAAGAGGACTCTTGGACTCTCAGCAATGTCAACGACCGACCTTGAGGCA-TACTTCA-AAGACTGTTTGTTT-AAAGACTGGGAGGAGTTGGGGGAGG-AGATTACATTAATGATTTTTGTTGTAGGAG--GCTGTAGGGCCTGTTATGGGTCTGTTAA--------------------------------------------------------------------------------------------------------------------------------------------------------------------------------------------------------------------------------------------------------------------------------------------
>B8
------------------TTGAAGTATGTC-AAAGAATTGTGGGTCTTTT----GGGCTTTGCTG-CCCCTTTTACACAATGTGGTTATCCTGCC-TTGATG-CCTTTATATGCATGTATACAATCTAAGCAGGCTTTC--ACTTTCTCGCCAACTTACAAGGCCTTTCTATGTCAACAATAC-ATGCACCTGT--ACCCCGTTGCCCGGCAACGGTCTGGTCTCTGCCAAGTGTTTGCTG-ACGCAACCCCCACTGGATGGGGCTTGGCCATAGGCCATCAGCGCATGCGTGGAACCTTTGTGGCTCCTCTGCCGATCCATACTGCGGAACTCCTTGCAGCTTGTTTTGCTCGCAGCCGGTCTGGAGCAACGCTTATCGGGACTGACAACTCTGTTGTCCTCTCTCGGAAATACACCTCCTTCCCATGGCTGCTCGGGTGTGCTGCCAACTGGATCCTGCGCGGGACGTCCTTTGTCTACGTCCCGTCGGCGCTGAATCCCGCGGACGACCCGTCTCGGGGCCGTTTGGGCCTCTACCGTCCCCTTCTGCGTCTGCCGTTCCGGCCGACCACGGGGCGCACCTCTCTTTACGCGGTCTCCCCGTCTGTGCCTTCTCATCTGCCGGACCGTGTGCACTTCGCTTCACCTCTGCACGTCGCATGGAAACCACCGTGAACGCCCACCAGGTCTTGCCCAAGG--------------------------TCTTATATAAGAGGACTCTTGGACTCTCATCAATGTCAACGACCGACCTTGAGGCA-TACTTCA-AAGACTGTTTGTTT-AAAGACTGGGAGGAGTTGGGGGAGG-AGATTAGGTTAATGATCTTTGTACTAGGAG--GCTGTAGGCATAAATTGGGGTCTGTTAA--------------------------------------------------------------------------------------------------------------------------------------------------------------------------------------------------------------------------------------------------------------------------------------------
>B11
----------------TTGTGAAGTATGTC-AAAGAATTGTGGGTCTTTT----GGGCTTTGCTG-CCCCTTTTACACAATGTGGCTATCCTGCT-TTGATG-CCTTTATATGCATGTATACAAGCTAAGCAGGCTTTC--ACTTTTTCGCCAACTTACAAGGCCTTTCTGTGTAAACAATAT-CTGCACCTTT--ACCCCGTTGCCCGGCAACGGTCAGGTCTCTGCCAAGTGTTTGCTG-ACGCAACCCCCACTGGATGGGGCTTGGCCATAGGCCATCGGCGCATGCGTGGAACCTTTGTGGCTCCTCTGCCGATCCATACTGCGGAACTCCTAGCAGCGTGTTTTGCTCGCAGCAGGTCTGGGGCAACACTTATCGGGACTGACAACTCTGTTGTCCTCTCTCGGAAATACACCTCCTTCCCATGGCTGCTCGGGTGTGCTGCCAACTGGATCCTGCGCGGGACGTCCTTTGTCTACGTCCCGTCGGCGCTGAATCCCGCGGACGACCCGTCTCGGGGCCGTTTGGGCCTCTACCGTCCCCTTCTTCATCTGCCGTTCCGGCCGACCACGGGGCGCACCTCTCTTTACGCGGTCTCCCCGTCTGTGCCTTCTCATCTGCCGGCCCGTGTGCACTTCGCTTCACCTCTGCACGTCGCATGGAGACCACCGTGAACGCCCACCAGGTCTTGCCCAAGG--------------------------TCTTACATAAGCGGACTCTTGGACTCTCAGCAATGTCAACGACCGACCTTGAGGCA-TACTTCA-AAGACTGTTTGTTT-AAAGACTGGGAGGAGTTGGGGGAGG-AGATTAGATTAAAGGTCTTTGTACTAGGGAGCGCTGAAGGCATAAATT-GAGTCTGTTAA--------------------------------------------------------------------------------------------------------------------------------------------------------------------------------------------------------------------------------------------------------------------------------------------
>B12
--------------------GAAGTATGTC-AAAGAATTGTGGGTCTTTT----GGGCTTTGCTG-CCCCTTTTACACAATGTGGCTATCCTGCC-TTGATG-CCTTTATATGCATGTATACAAGCAAAGCAGGCTTTC--ACTTTCTCGCCAACTTACAAGGCCTTTCTGTGTCAACAATAC-CTGCACCTTT--ACCCCGTTGCCCGGCAACGGTCAGGTCTCTGCCAAGTGTTTGCTG-ACGCAACCCCCACTGGATGGGGCTTGGCCATAGGCCATCGGCGCATGCGTGGAACCTTTGTGGCTCCTCTGCCGATCCATACTGCGGAACTCCTAGCAGCTTGTTTTGCTCGCAGCCGGTCTGGAGCGAAACTTATCGGGACTGACAACTCTGTTGTCCTCTCTCGGAAATACACCTCCTTCCCATGGCTGCTCGGGTGTGCTGCCAACTGGATCCTGCGCGGGACGTCCTTTGTCTACGTCCCGTCGGCGCTGAATCCCGCGGACGACCCGTCTCGGGGCCGTTTGGGCCTCTACCGTCCCCTTCTGCGTCTGCCGTTCCGGCCGACCACGGGGCGCACCTCTCTTTACGCGGTCTCCCCGTCTGTGCCTTCTCATCTGCCGGACCGTGTGCACTTCGCTTCACCTCTGCACGTCGCATGGAAACCACCGTGAACGCCCACCAGGTCTTGCCCAAGG--------------------------TCTTATATAAGAGGACTCTTGGACTCTCAGCAATGTCAACGACCGACCTTGAGGCA-TACTTCA-AAGACTGTTTGTTT-AAGGACTGGGAGGAGTTGGGGGAGG-AGATTAGGTTAATGATCTTTGTACTAGGAG--GCTGTAGGCATAAATTGGGGTCTGTTAA--------------------------------------------------------------------------------------------------------------------------------------------------------------------------------------------------------------------------------------------------------------------------------------------
>B18
----CCTATTG---ATTTGGAAAGTATGTC-AAAGAATTGTGGGTCTTTT----GGGCTTTGCTG-CCCCTTTTACACAATGTGGTTATCCTGCC-TTAATG-CCTTTATATGCATGTATACAATCTAAGCAGGCTTTC--ACTTTCTCGCCAACTTACAAGGCCTTTCTGTGTCAACAATAC-CTGCACCTTT--ACCCCGTTGCCCGGCAACGGTCAGGTCTCTGCCAAGTGTTTGCTG-ACGCAACCCCCACTGGATGGGGCTTGGCCATAGGCCATAGGCGCATGCGTGGAACCTTTGTGGCTCCTCTGCCGATCCATACTGCGGAACTCCTAGCAGCTTGTTTTGCTCGCAGCCGGTCTGGAGCAAAACTTATCGGGACTGACAACTCTGTTGTCCTCTCTCGGAAATACACCTCCTTCCCATGGCTGCTCGGGTGTGCTGCCAACTGGATCCTGCGCGGGACGTCCTTTGTCTACGTCCCGTCGGCGCTGAATCCCGCGGACGACCCGTCTCGGGGCCGTTTGGGCCTCTACCGTCCCCTTCTGCATCTGCCATTCCGACCGACCACGGGGCGCACCTCTCTTTACGCGGTCTCCCCGTCTGTGCCTTCTCATCTGCCGGACCGTGTGCACTTCGCTTCACCTCTGCACGTCGCATGGAAACCACCGTGAACGCCCACCAGGTCTTGCCCAAGG--------------------------TCTTACATAAGAGGACTCTTGGACTCTCAGCAATGTCAACGACCGACCTTGAGGCA-TACTTCA-AAGACTGTTTGTTT-AAAGACTGGGAGGAGTTGGGGGAGG-AGAATAGGTTAATGATCTTTGTACTAGGAG--GCTGTAGGCATAAATT--GGTCTGTTA---------------------------------------------------------------------------------------------------------------------------------------------------------------------------------------------------------------------------------------------------------------------------------------------
>B19
---TCCTATTG---AATTTGAAAGTATGTC-AAAGGATTGTGGGGCTTTT----AGGCTTTGCTG-CCCCTTTTACACAATGTGGCTATCCTGCC-TTAATG-CCTTTATATGCATGTATACAATCTAAGCAGGCTTTC--ACTTTTTCGCCAACTTACAAGGCCTTTCTGTGTAAACAATAT-CTGAACCTTT--ACCCCGTTGCCCGGCAACGGTCAGGTCTTTGCCAAGTGTTTGCTG-ACGCAACCCCCACTGGATGGGGCTTGGCCATAGGCCATCGGCGCATGCGTGGAACCTTTGTGGCTCCTCTGCCGATCCATACTGCGGAACTCCTGGCAGCTTGTTTTGCTCGCAGCCGGTCTGGGGCAAAACTCATCGGAACTGACAACTCTGTTGTCCTCTCTCGGAAATACACCTCCTTTCCATGGCTGCTAGGGTGTGCTGCCAACTGGATCCTGCGCGGGACGTCCTTTGTCTACGTCCCGTCGGCGCTGAATCCCGCGGACGACCCGTCTCGGGGCCGCTTGGGCATCTTCCGTCCCCTTCTTCATCTGCCGTTCCGGCCGACCACGGGGCGCACCTCTCTTTACGCGGTCTCCCCGTCTGTGCCTTCTCATCTGCCGGACCGTGTGCACTTCGCTTCACCTCTGCACGTCGCATGGAGACCACCGTGAACGCCCGCCAGGTCTTGCCCAAGG--------------------------TCTTATATAAGCGGACTCTTGGACTCTCAGCAATGTCAACGACCGACCTTGAGGCA-TACTTCA-AAGACTGTGTGTTT-AAAGACTGGGAGGAGTTGGGGGAGG-AGATTAGGTTAATGATCTTTGTACTAGGAG--GCTGTAGGCATAAATT-GGGTCTGTTAA--------------------------------------------------------------------------------------------------------------------------------------------------------------------------------------------------------------------------------------------------------------------------------------------
>B22
----CCTATTG----ATTGGAAAGTATGTC-AAAGAATTGTGGGTCTTTT----GGGCTTTGCTG-CTCCTTTTACACAATGTGGCTATCCTGCC-TTGATG-CCTTTATATGCATGTATACAAGCTAAGCAGGCTTTC--ACTTTTTCGCCAACTTACAAGGCCTTTCTGTGTAAACAATAT-CTGCACCTTT--ACCCCGTTGCCCGGCAACGGTCAGGTCTCTGCCAAGTGTTTGCTG-ACGCAACCCCCACTGGATGGGGCTTGGCCATAGGCCATCGGCGCATGCGTGGAACCTTTGTGGCTCCTCTGCCCATCCATACTGCGGAACTCCTAGCAGCGTGTTTTGCTCGCAGCAGGTCTGGGGCGAAACTTATCGGGACTGACAACTCTGTTGTCCTCTCTCGGAAATACACCTCTTTCCCATGGCTGCTCGGATGTGCTGCCAACTGGATCCTGCGCGGGACGTCCTTTGTCTACGTCCCGTCGGCGCTGAATCCCGCGGACGACCCGTCTCGGGGCCGTTTGGGCCTCTATCGTCCCCTTCTTTCTCTGCCGTTCCGGCCGACCACGGGGCGCACCTCTCTTTACGCGGTCTCCCCGTCTGTGCCTTCTCATCTGCCGGACCGTGTGCACTTCGCTTCACCTCTGCACGTCGCATGGAGACCACCGTGAACGCCCACCAGGCCTTGCCCAAGG--------------------------TCTTACATAAGAGGACTCTTGGACTCCCAGCAATGTCAACGACCGACCTTGAGGCA-TACTTCA-AAGACTGTTTGTTT-AAAGACTGGGAGGAGTTGGGGGAGG-AGATTAGATTACAGTTGTTTGTACTAGGAG--GCTGTAGGCATAAATT--GGTCTGTTA---------------------------------------------------------------------------------------------------------------------------------------------------------------------------------------------------------------------------------------------------------------------------------------------
>B23
--------------------GAAGTATGTC-AAAGAATTGTGGGTCTTTT----GGGCTTTGCTG-CCCCTTTTACACAATGTGGCTATCCTGCC-TTGATG-CCTTTATATGCTTGTATACAATCTAAGCAGGCTTTC--ACTTTCTCGCCTACTTACAAGGCATTTCTGCGTAATCAATAT-TTGCACCTTT--ACCCCGTTGCCCGGCAACGGTCAGGTCTCTGCCAAGTGTTTGCTG-ACGCAACCCCCACTGGATGGGGCTTGGCCATAGGCCATCGGCGCATGCGTGGAACCTTTGTGGCTCCTCTGCCGATCCATACTGCGGAACTCCTTGCAGCTTGTTTTGCTCGCAGCCGGTCTGGAGCGAAACTGATCGGGACTGACAACTCTGTTGTCCTCTCTCGGAAATACACCTCCTTCCCATGGCTGCTCGGATGTGCTGCCAACTGGATCCTGCGCGGGACGTCCTTTGTCTACGTCCCGTCGGCGCTGAATCCCGCGGACGACCCGTCTCGGGGCCGTTTGGGCCTCTACCGTCCCCTTCTTCATCTGCCGTTCCGGCCGACCACGGGGCGCACCTCTCTTTACGCGGTCTCCCCGTCTGTGCCTTCTCATCTGCCGGACCGTGTGCACTTCGCTTCACCTCTGCACGTCGCATGGAGACCACCGTGAACGCCCACCAGGTCTTGCCCAAGG--------------------------TCTTACATAAGAGGACTCTTGGACTCTCAGCAATGTCAACGACCGACCTTGAGGCA-TACTTCA-AAGACTGTTTGTTT-AAAGACTGGGAGGAGTTGGGGGAGG-AGATTAGGTTAATGATCTTTGTACTAGGAG--GCTGTAGGCATAAATT-GGGTCTGTTAA--------------------------------------------------------------------------------------------------------------------------------------------------------------------------------------------------------------------------------------------------------------------------------------------
>B24
----CCTATTG---ATTTGGAAAGTATGTC-AAAGAATTGTGGGTCTTTT----GGGCTTTGCTG-CCCCTTTTACACAGTGTGGCTATCCTGCC-TTGATG-CCTTTATATGCATGTATACAAGCTAAGCAGGCTTTC--ACTTTCTCGCCAACTTACAAGGCCTTTCTGTGTAAACAATAT-CTGCACCTTT--ACCCCGTTGCCCGGCAACGGTCCGGTCTCTGCCAAGTGTTTGCTG-ACGCAACCCCCACTGGATGGGGCTTGGCCATAGGCCATCGGCGCATGCGTGGAACCTTTGTGGCTCCTCTGCCGATCCATACTGCGGAACTCCTAGCAGCTTGTTTTGCTCGCAGCCGGTCTGGAGCAAAACTTATCGGGACTGACAACTCTGTTGTCCTCTCTCGGAAATACACCTCCTTCCCATGGCTGCTCGGATGTGCTGCCAACTGGATCCTGCGCGGGACGTCCTTTGTCTACGTCCCGTCGGCGCTGAATCCCGCGGACGACCCGTCTCGGGGCCGTTTGGGCCTCTATCGTCCCCTTCTTCATCTGCCGTTCCGGCCGACCACGGGGCGCACCTCTCTTTACGCGGTCTCCCCGTCTGTGCCTTCTCATCTGCCGGTCCGTGTGCACTTCGCTTCACCTCTGCACGTCGCATGGAGACCACCGTGAACGCCCACCAGGTCTTGCCCAAGG--------------------------TCTTACATAAGAGGACTCTTGGACTCTCAGCAATGTCAACGACCGACCTTGAGGCA-TACTTCA-AAGACTGTTTGTTT-AAAGACTGGGAGGAGTTGGGGGAGG-AGATTAGGTTAATGATCTTTGTACTAGGAG--GCTGTAGGCATAAATT-GGGTCTGTTA---------------------------------------------------------------------------------------------------------------------------------------------------------------------------------------------------------------------------------------------------------------------------------------------
>B26
--------------------GAAGTATGTC-AAAGAATTGTGGGTCTTTT----GGGCTTTGCTG-CCCCTTTTACACAATGTGGCTATCCTGCC-TTGATG-CCTTTATATGCATGTATACAATCGAAGCAGGCTTTC--ACTTTCTCGCCAACTTACAAGGCCTTTCTGTGTCAACAATAC-CTGCACCTTT--ACCCCGTTGCCCGGCAACGGTCAGGTCTCTGCCAAGTGTTTGCTG-ACGCAACCCCCACTGGATGGGGCTTGGCCATAGGCCATCGGCGCATGCGTGGAACCTTTGTGGCTCCTCTGCCGATCCATACTGCGGAACTCCTAGCAGCTTGTTTTGCTCGCAGCCGGTCTGGAGCAAAACTTATCGGGACTGACAACTCTGTTGTCCTCTCTCGGAAATACACCTCCTTCCCATGGCTGCTCGGGTGTGCTGCCAACTGGATCCTGCGCGGGACGTCCTTTGTCTACGTCCCGTCGGCGCTGAATCCCGCGGACGACCCGTCCCGGGGCCGTTTGGGCCTCTATCGTCCCCTTCTTCGTCTACCGTTCCTGCCGACCACGGGGCGCACCTCTCTTTACGCGGTCTCCCCGTCTGTGCCTTCTCATCTGCCGGACCGTGTGCACTTCGCTTCACCTCTGCACGTCGCATGGAGACCACCGTGAACGCCCACCAGGTCTTGCCTAAGC--------------------------TCTTACATAAGAGGACTCTTGGACTCTCAGCAATGTCAACGACCGACCTTGAGTCA-TACTTCA-AAGACTGTTTGTTT-AAAGACTGGGAGGAGTTGGGGGAGG-AGATTAGGTTAATGATCTTTGTACTAGGAG--GCTGTAGGCATAAATTGGGGTCTGGTTAA-------------------------------------------------------------------------------------------------------------------------------------------------------------------------------------------------------------------------------------------------------------------------------------------
>B29
------------------TTGAAGTATGTC-AAAGAATTGTGGGTCTTTT----GGGCTTTGCTG-CCCCTTTTACACAATGTGGCTATCCTGCT-TTGATG-CCTTTATATGCATGTATACAATCTAAGCAGGCTTTC--ACTTTCTCGCCAACTTACAAGGCCTTTCTGTGTAAACAATAT-CTGCACCTTT--ACCCCGTTGCCCGGCAACGGTCAGGTCTCTGCCAAGTGTTTGCTG-ACGCAACCCCCACTGGATGGGGCTTGGCCATAGGCCATCGGCGCATGCGTGGAACCTTTGTGGCTCCTCTGCCGATCCATACCGCGGAACTCCTAGCGGCTTGTTTCGCTCGCAGCCGGTCTGGAGCGACACTTATTGGGACTGACAACTCTGTTGTCCTCTCTCGGAAATACACCTCCTTCCCATGGCTGCTCGGGTGTGCTGCCAACTGGATCCTGCGCGGGACGTCCTTTGTTTACGTCCCGTCGGCGCTGAATCCCGCGGACGACCCGTCTCGGGGCCGTTTGGGACTCTACCGTCCCCTTCTTCGTCTGCCGTTCCGGCCGACCACGGGGCGCACCTCTCTTTACGCGGTCTCCCCGTCTGTGCCTTCTCATCTGCCGGACCGTGTGCACTTCGCTTCACCTCTGCACGTCGCATGGAAACCACCGTGAACGCCCACCAGGTCTTGCCCAAGG--------------------------TCTTACATAAGAGGACTCTTGGACTCCCAGCAATGTCAACGACCGACCTTGAGGCA-TACTTCA-AAGACTGTTTGTTT-AAAGACTGGGAGGAGTTGGGGGAGG-AGATTAGGTTAATGATCTTTGTACTAGGAG--GCTGTAGGCATAAATT-GGGTCTGTTAA--------------------------------------------------------------------------------------------------------------------------------------------------------------------------------------------------------------------------------------------------------------------------------------------
>B33
----CCTATTG----AATTGAAAGTATGTC-AAAGAATTGTGGGTCTTTT----GGGCTTTGCTG-CCCCTTTTACACAATGTGGCTATCCTGCT-TTGATG-CCTTTATATGCATGTATACAAGCTAAGCAGGCTTTC--ACTTTCTCGTCAACTTACAAGGCCTTTCTGTGTAAACAATAT-CTGCACCTTT--ACCCCGTTGCCCGGCAACGGTCAGGTCTCTGCCAAGTGTTTGCTG-ACGCAACCCCCACTGGATGGGGCTTGGCCATAGGCCATCGGCGCATGCGTGGAACCTTTGTGGCTCCTCTGCCGATCCATACTGCGGAACTCCTAGCAGCTTGTTTTGCTCGCAGCCGGTCTGGAGCAAACCTTATCGGGACTGACAACTCTGTTGTCCTCTCTCGGAAATACACCTCCTTCCCATGGCTGCTCGGGTGTGCTGCCAACTGGATCCTGCGCGGGACGTCCTTTGTCTACGTCCCGTCGGCGCTGAATCCCGCGGACGACCCGTCTCGGGGCCGTCTGGGCATCTACCGTCCCCTTCTTCATCTGCCGTTCCGGCCGACCACGGGGCGCACCTCTCTTTACGCGGTCTCCCCGTCTGTGCCTTCTCATCTGCCGGTCCGTGTGCACTTCGCTTCACCTCTGCACGTCGCATGGAGACCACCGTGAACGCCCACCAGGTCTTGCCCAAGG--------------------------TCTTACATAAGAGGACTCTTGGACTCTCAGCAATGTCAACGACCGACCTTGAGGCA-TACTTCA-AAGACTGTTTGTTT-AAAGACTGGGAGGAGTTGGGGGAGG-AGACTAGGTTAATGATCTTTGTACTAGGAG--GCTGTAGGCATAAATT-GGGTCTGTTAA--------------------------------------------------------------------------------------------------------------------------------------------------------------------------------------------------------------------------------------------------------------------------------------------
>B34
---TCCTATTG----ATTGGAAAGTATGTC-AAAGAGTTGTGGGTCTTTT----GGGCTTTGCTG-CCCCTTTTACACAATGTGGCTATCCTGCC-TTGATG-CCTTTATATGCATGTATACAATCTAAGCAGGCTTTC--ACTTTCTCGCCAACTTACAAGGCCTTTCTGTGTAAACAATAT-CTGCACCTTT--ACCCCGTTGCCCGGCAACGGTCAGGTCTCTGCCAAGTATTTGCTG-ACGCAACCCCCACTGGATGGGGCTTGGCCATAGGCCATCGGCGCATGCGTGGAACCTTTGTGGCTCCTCTGCCGATCCATACTGCGGAACTCCTAGCAGCTTGTTTTGCTCGCAGCCGGTCTGGAGCGAAACTCATCGGGACTGACAACTCGGTTGTTCTCTCTCGGAAATACACCTCATTCCCATGGCTGCTCGGGTGTGCTGCCAACTGGATCCTGCGCGGGACGTCCTTTGTTTACGTCCCGTCGGCGCTGAATCCCGCGGACGACCCGTCTCGGGGCCGTTTGGGCCTCTACCGTCCCCTTCTTCATCTGCCGTTCCGGCCGACCACGGGGCGCACCTCTCTTTACGCGGTCTCCCCGTCTGTGCCTTCTCATCTGCCGGACCGTGTGCACTTCGCTTCACCTCTGCACGTCGCATGGAGACCACCGTGAACGCCCATCAGGTCTTGCCCAAGG--------------------------TCTTACATAAGAGGACTCTTGGACTCTCAGCAATGTCAACGACCGACCTTGAGGCA-TACTTCA-AAGACTGTTTGTTT-AAAGACTGGGAGGAGTTGGGGGAGG-AGATTAGGTTAATGATCTTTGTACTAGGAG--GCTGTAGGCATAAATT--GGTCTGTTA---------------------------------------------------------------------------------------------------------------------------------------------------------------------------------------------------------------------------------------------------------------------------------------------
>B36
----CCTATTG---AA-TTGAAAGTATGTC-AAAGAATTGTGGGTCTTTT----GGGCTTTGCTG-CCCCTTTTACACAATGTGGCTATCCTGCC-TTGATG-CCTTTATATGCATGTATACAAGCTAAGCAGGCTTTC--ACTTTCTCGCCAACTTACAAGGCCTTTCTGTGTAAACAATAT-TTGCACCTTT--ACCCCGTTGCACGGCAACGGTCAGGTCTCTGCCAAGTGTTTGCTG-ACGCAACCCCCACTGGATGGGGCTTGGCCATAGGCCATCGGCGCATGCGTGGAACCTTTGTGGCTCCTCTGCCGATCCATACTGCGGAACTCCTAGCAGCTTGTTTTGCTCGCAGCCGGTCTGGAGCAAAACTTATCGGGACTGACAACTCTGTTGTCCTCTCTCGGAAATACACCTCCTTCCCATGGCTGCTCGGGTGTGCTGCCAACTGGATCCTGCGCGGGACGTCCTTTGTCTACGTCCCGTCGGCGCTGAATCCCGCGGACGACCCGTCTCGGGGCCGTTTGGGCCTCTATCGTCCCCTTCTTCTTCTGCCGTTCCGGCCGACCACGGGGCGCACCTCTCTTTACGCGGTCTCCCCGTCTGTGCCTTCTCATCTGCCGGACCGTGTGCACTTCGCTTCACCTCTGCACGTCGCATGGAAACCACCGTGAACGCCCACCTGGTCTTGCCCAAGG--------------------------TCTTACATAAGAGGACTCTTGGACTCTCAGCAATGTCAACGACCGACCTTGAGGCA-TACTTCA-AAGACTGTTTGTTT-AAAGACTGGGAGGAGTTGGGGGAGG-AGAGTAGGTTAATGATCTTTGTACTAGGAG--GCTGTAGGCATAAATT-GGGTCTGTTAA--------------------------------------------------------------------------------------------------------------------------------------------------------------------------------------------------------------------------------------------------------------------------------------------
>B38
----CCTATTG----ATTGGAAAGTATGTC-AAAGAATTGTGGGTCTTTT----GGGCTTTGCTG-CCCCTTTTACACAATGTGGCTATCCTGCC-TTGATG-CCTTTATATGCATGTATACAAGCTAAGCAGGCCTTC--ACTTTCTCGCCAACTTACAAGGCCTTTCTGTGTAAACAATAT-CTGCACCTTT--ACCCCGTTGCCCGGCAACGGTCAGGTCTCTGCCAAGTATTTGCTG-ACGCAACCCCCACTGGATGGGGCTTGGCCATAGGCCATCGGCGCATGCGTGGAACCTTTGTGGCTCCTCTGCCGATCCATACTGCGGAACTCCTAGCAGCTTGTTTTGCTCGCAGCCGGTCTGGAGCGAAACTCATCGGGACTGACAACTCGGTTGTTCTCTCTCGGAAATACACCTCATTCCCATGGCTGCTCGGGTGTGCTGCCAACTGGATCCTGCGCGGGACGTCCTTTGTTTACGTCCCGTCGGCGCTGAATCCCGCGGACGACCCGTCTCGCGGCCGTTTGGGCCTCTACCGTCCCCTTCTTCATCTGCCGTTCCGGCCGACCACGGGGCGCACCTCTCTTTACGCGGTCTCCCCGTCTGTGCCTTCTCATCTGCCGGACCGTGTGCACTTCGCTTCACCTCTGCACGTCGCATGGAGACCACCGTGAACGCCCATCAGGTCTTGCCCAAGG--------------------------TCTTACATAAGAGGACTCTTGGACTCTCAGCAATGTCAACGTCCGACCTTGAGGCA-TACTTCA-AAGACTGTTTGTTT-AAAGACTGGGAGGAGTTGGGGGAGG-AGATTAGGTTAATGATCTTTGTACTAGGAG--GCTGTAGGCATAAATT--GGTCTGTTA---------------------------------------------------------------------------------------------------------------------------------------------------------------------------------------------------------------------------------------------------------------------------------------------
>B39
T--CCTTATTG---AATTTGAAAGTATGTC-AAAGAATTGTGGGTCTTTT----GGGCTTTGCTG-CCCCTTTTACACAATGTGGCTATCCTGCC-TTGATG-CCTTTATATGCATGTATACAAGCAAAGCAGGCTTTC--ACTTTCTCGCCAACTTACAAGGCCTTTCTGTGTAAACAATAT-CTGCACCTTT--ACCCCGTTGCCCGGCAACGGTCAGGTCTCTGCCAAGTGTTTGCTG-ACGCAACCCCCACTGGTTGGGGCTTGGCCATAGGCCATCGGCGCATGCGTGGAACCTTTGTGGCTCCTCTGCCGATCCATACTGCGGAACTCCTAGCAGCTTGTTTTGCTCGCAGCCGGTCTGGAGCGAAACTTATCGGGACTGACAACTCTGTTGTCCTCTCTCGGAAATACACCTCCTTCCCATGGCTGCTCGGGTGTGCTGCCAACTGGATCCTGCGCGGGACGTCCTTTGTCTACGTCCCGTCGGCGCTGAATCCCGCGGACGACCCGTCTCGGGGCCGTTTGGGCCTCTACCGTCCCCTTCTTCGTCTGCCGTTCCGGCCGACCACGGGGCGCACCTCTCTTTACGCGGTCTCCCCGTCTGTGCCTTCTCATCTGCCGGACCGTGTGCACTTCGCTTCACCTCTGCACGTCGCATGGAGACCACCGTGAACACCCACCAGGTCTTGCCCAAGG--------------------------TCTTACATAAGAGGACTCTTGGACTCTCAGCAATGTCAACGACCGACCTTGAGGCA-TACTTCA-AAGACTGTTTGTTT-AAAGACTGGGAGGAGTTGGGGGAGG-AGACTAGGTTAATGATCTTTGTACTAGGAG--GCTGTAGGCATAAATT-GGGTCTGTTAA--------------------------------------------------------------------------------------------------------------------------------------------------------------------------------------------------------------------------------------------------------------------------------------------
>B40
----CCTATTG----ATTTGAAAGTATGTC-AAAGAATTGTGGGTCTTTT----GGGCTTTGCTG-CCCCTTTTACACAATGTGGCTATCCTGCC-TTGATG-CCTTTATATGCATGTATACAATCTAAGCAGGCTTTC--ACTTTCTCGCCAACTTACAAGGCCTTTCTGTGTAAACAATAT-ATGCACCTTT--ACCCCGTTGCCCGGCAACGGTCAGGTCTCTGCCAAGTATTTGCTG-ACGCAACCCCCACTGGATGGGGCTTGGCCATAGGCCATCGGCGCATGCGTGGAACCTTTGTGGCTCCTCTGCCGATCCATACTGCGGAACTCCTAGCAGCTTGTTTTGCTCGCAGCCGGTCTGGAGCGAAACTCATCGGGACTGACAACTCGGTTGTCCTCTCTCGGAAATACACCTCATTCCCATGGCTGCTCGGATGTGCTGCCAACTGGATCCTGCGCGGGACGTCCTTTGTTTACGTCCCGTCGGCGCTGAATCCCGCGGACGACCCGTCTCGGGGCCGCTTGGGCCTCTACCGTCCCCTTCTTCATCTGCCGTTCCGGCCGACCACGGGGCGCACCTCTCTTTACGCGGTCTCCCCGTCTGTGCCTTCTCATCTGCCGGACCGTGTGCACTTCGCTTCACCTCTGCACGTCGCATGGAAACCACCGTGAACGCCCATCAGGTCTTGCCCAAGG--------------------------TCTTACATAAGAGGACTCTTGGACTCTCAGCAATGTCAACGTCCGACCTTGAGGCA-TACTTCA-AAGACTGTTTGTTT-AAAGACTGGGAGGAGTTGGGGGAGG-AGATTAGGTTAATGATCTTTGTACTAGGAG--GCTGTAGGCATAAATT--GGTCTGTTA---------------------------------------------------------------------------------------------------------------------------------------------------------------------------------------------------------------------------------------------------------------------------------------------
>B43
---TCCTATTG---AATTTGAAAGTATGTC-AAAGAATTGTGGGTCTTTT----GGGCTTTGCTG-CCCCTTTTACACAATGTGGCTATCCTGCA-TTGATG-CCTTTATATGCGTGTATACAAGCTAAGCAGGCTTTC--ACTTTCTCGCCAATTTACAAGGCCTTTCTGTGTCAACAATAT-CTGCACCTTT--ACCCCGTTGCCCGGCAACGGTCAGGTCTCTGCCAAGTGTTTGCTG-ACGCAACCCCCACTGGATGGGGCTTGGCCATAGGCCATCGGCGCATGCGTGGAACCTTTGTGGCTCCTCTGCCGATCCATACTGCGGAACTCCTAGCAGCTTGTTTTGCTCGCAGCCGGTCTGGAGCGAACCTTATCGGGACTGACAACTCTGTTGTCCTCTCTCGGAAATACACCTCCTTCCCATGGCTGCTCGGGTGTGCTGCCAACTGGATCCTGCGCGGGACGTCCTTTGTCTACGTCCCGTCGGCGCTGAATCCCGCGGACGACCCGTCTCGGGGCCGTTTGGGCCTCTATCGTCCCCTTCTTCATCTGCCGTTCCGGCCGACCACGGGGCGCACCTCTCTTTACGCGGTCTCCCCGTCTGTGCCTTCTCATCTGCCGGACCGTGTGCACTTCGCTTCACCTCTGCACGTCGCATGGAGACCACCGTGAACGCCCACCAGGTCTTGCCCAAGG--------------------------TCTTACATAAGAGGACTCTTGGACTCTCAGCAATGTCAACGACCGACCTTGAGGCA-TACTTCA-AAGACTGTTTGTTT-AAAGACTGGGAGGAGTTGGGGGAGG-AGATTAGGTTAAAGGTCTTTGTACTAGGAG--GCTGTAGGCATAAATT-GGGTCTGTTAA--------------------------------------------------------------------------------------------------------------------------------------------------------------------------------------------------------------------------------------------------------------------------------------------
>B44
-------------------GGAAGTATGTC-AAAGAATTGTGGGTCTTTT----GGGCTTTGCTG-CCCCTTTTACACAATGTGGCTATCCTGCC-TTGATG-CCTTTATATGCATGCATACAATCTAAGCAGGCTTTT--ACTTTCTCGCCAACTTATAAGGCCTTTCTGTGTAAACAATAT-CTGCACCTTT--ACCCCGTTGCCCGGCAACGGTCAGGTCTCTGCCAAGTGTTTGCTG-ACGCAACCCCCACTGGATGGGGCTTGGCCATAGGCCATCAGCGCATGCGTGGAACCTTTGTGGCTCCTCTGCCGATCCATACTGCGGAACTCCTAGCAGCTTGTTTTGCTCGCAGCCGGTCTGGAGCGAAACTTATCGGGACTGACAACTCTGTTGTCCTCTCTCGGAAATACACCTCCTTCCCATGGCTGCTCGGGTGTGCTGCCAACTGGATCCTGCGCGGGACGTCCTTTGTCTACGTCCCGTCGGCGCTGAATCCCGCGGACGACCCGTCTCGGGGCCGTTTGGGTCTCTACCGTCCCCTTCTTCATCTGCCGTTCCGGCCGACCACGGGGCGCACCTCTCTTTACGCGGTCTCCCCGTCTGTGCCTTGTCATCTGCCGGACCGTGTGCACTTCGCTTCACCTCTGCACGTCGCATGGAAACCACCGTGAACGCCCACCAGGTCTTGCCCAAGG--------------------------TCTTATATAAGAGGACTCTTGGACTCTCAGCAATGTCAACGACCGACCTTGAGGCA-TACTTCA-AAGACTGTTTGTTT-AAAGACTGGGAGGAGTTGGGGGAGG-AGACTAGGTTAATGATCTTTGTACTAGGAG--GCTGTAGGCATAAATT-GGGTCTGTTAA--------------------------------------------------------------------------------------------------------------------------------------------------------------------------------------------------------------------------------------------------------------------------------------------
>B45
----CCTATTG---AAATTGAAAGTATGTC-AAAGAATTGTGGGTCTGTT----GGGCTTTGCTG-CCCCTTTTACACAATGTGGCTATCCTGCT-TTGATG-CCTTTATATGCGTGTATACAATCTAAGCAGGCTTTC--ACTTTCTCGCCAACTTACAAGGCCTTTCTGTGTAAACAATAT-CTGCACCTTT--ACCCCGTTGCCCGGCAACGGTCAGGTCTCTGCCAAGTGTTTGCTG-ACGCAACCCCCACTGGATGGGGCTTGGCCATAGGCCATCAGCGCATGCGTGGAACCTTTGTGGCTCCTCTGCCGATCCATACCGCGGAACTCCTAGCGGCTTGTTTTGCTCGCAGCCGGTCTGGAGCGAAACTTATTGGGACTGACAACTCTGTTGTCCTCTCTCGGAAATACACCTCCTTCCCATGGCTGCTCGGGTGTGCTGCCAACTGGATCCTGCGCGGGACGTCCTTTGTCTACGTCCCGTCGGCGCTGAATCCCGCGGACGACCCGTCTCGGGGCCGTTTGGGACTCTACCGTCCCCTTCTTCATCTGCCGTTCCGGCCGACCACGGGGCGCACCTCTCTTTACGCGGTCTCCCCGTCTGTGCCTTCTCATCTGCCGGACCGTGTGCACTTCGCTTCACCTCTGCACGTCGCATGGCGACCACCGTGAACGCCCACCAGGTCTTGCCCAAGG--------------------------TCTTACATAAGAGGACTCTTGGACTCTCAGCAATGTCAACGACCGACCTTGAGGCA-TACTTCA-AAGACTGTTTGTTT-AAAGACTGGGAGGAGTTGGGGGAGG-AGATTAGGTTAATGATCTTTGTACTAGGAG--GCTGTAGGCATAAATT-GGGTCTGTTAA--------------------------------------------------------------------------------------------------------------------------------------------------------------------------------------------------------------------------------------------------------------------------------------------
>B46
--------------------GAAGTATGTC-AAAGAATTGTGGGTCTTTT----GGGCTTTGCTG-CCCCTTTTACACAATGTGGCTATCCTGCC-TTGATG-CCGTTATATGCATGTATACAGGCTAAGCAGGCTTTC--ACTTTCTCGCCAACTTACAAGGCCTTTCTGTGTAAACAATAT-CTGCACCTTT--ACCCCGTTGCCCGGCAACGGTCAGGTCTCTGCCAAGTGTTTGCTG-ACGCAACCCCCACTGGATGGGGCTTGGCCATAGGCCATCAGCGCATGCGTGGAACCTTTGTGGCTCCTCTGCCGATCCATACTGCGGAACTCCTAGCGGCTTGTTTTGCTCGCAGCCGGTCTGGAGCGAAACTCATCGGGACTGACAACTCGGTTGTCCTCTCTCGGAAATACACCTCGTTCCCATGGCTGCTAGGGTGTGCTGCCAACTGGATCCTGCGCGGGACGTCCTTTGTTTACGTCCCGTCGGCGCTGAATCCCGCGGACGACCCGTCTCGGGGCCGTTTGGGACTCTACCGTCCCCTTCTTCGTCTGCCGTTCCAGCCGACCACGGGGCGCACCTCTCTTTACGCGGTCTCCCCGTCTGTGCCTTCTCATCTGCCGGACCGTGTGCACTTCGCTTCACCTCTGCACGTCGCATGGAGACCACCGTGAACGCCCATCAGGTCTTGCCCAAGG--------------------------TCTTACATAAGAGGACTCTTGGACTCCCAGCAATGTCAACGTCCGACCTTGAGGCA-TACTTCA-AAGACTGTTTGTTT-AAAGACTGGGAGGAGTTGGGGGAGG-AGACTAGGTTAATGATCTTTGTACTAGGAG--GCTGTAGGCATAAATT-GGGTCTGTTAA--------------------------------------------------------------------------------------------------------------------------------------------------------------------------------------------------------------------------------------------------------------------------------------------
>B47
----CCTATTG---AATTTGAAAGTATGTC-AAAGAATTGTGGGGCTTTT----GGGCTTTGCTG-CCCCTTTTACACAATGTGGCTATCCTGCC-TTGATG-CCTTTGTATGCATGTATACAATCTAAGCAGGCTTTC--ACTTTCTCGCCAACTTACAAGGCCTTTCTGTGTAAACAATAT-CTGAACCTTT--ACCCCGTTGCTCGGCAACGGCCAGGTCTCTGCCAAGTGTTTGCAG-ATGCAACCCCCACTGGATGGGGCTTGGCCATAGGCCACCAGCGCATGCGTGGAACCTTTGTGGCTCCTCTGCCGATCCATACTGCGGAACTCCTAGCAGCTTGTTTTGCTCGCAGCCGGTCTGGAGCGAAACTTATCGGCACCGACAACTCTGTTGTCCTCTCTCGGAAATACACCTCCTTTCCATGGCTGCTAGGGTGTGCTGCCAACTGGATCCTGCGCGGGACGTCCTTTGTCTACGTCCCGTCGGCGCTGAATCCCGCGGACGACCCGTCTCGGGGCCGCTTGGGACTCTACCGTCCCCTTCTTCTGCTGCCGTTCCAGCCGACCACGGGGCGCACCTCTCTTTACGCGGTCTCCCCGTCTGTGCCTTCTCATCTGCCGGTCCGTGTGCACTTCGCTTCACCTCTGCACGTCGCATGGAGACCACCGTGAACGCCCACCAGGTCTTGCCCAAGG--------------------------TCTTACATAAGAGGACTCTTGGACTCTCAGCAATGTCAACGACCGACCTTGAGGCA-TACTTCA-AAGACTGTGTGTTT-AAAGACTGGGAGGAGTTGGGGGAGG-AGACTAGGTTAATGATTTTTGTATTAGGAG--GCTGTAGGCATAAATT-GGGTCTGTTAA--------------------------------------------------------------------------------------------------------------------------------------------------------------------------------------------------------------------------------------------------------------------------------------------
>B48
--------------------AAAGTATGTC-AAGGAATTGTGGGTCTGTT----GGGCTTTGTTG-CCCCGTTTACACAATGTGGCTATCCTGCC-TTGATG-CCTTTATATGCATGTATACAATCTAAGCAGGCTTTC--ACTTTTTCGCCAACTTACAAGGCCTTTTTGTGTAAACAATAT-TTAAACCTTT--ACCCCGTTGCCCGGCAACGGTCAGGTTTTTGCCAAGTGTTTGTTG-AGGCAACCCCCACTGGATGGGGTTTGGCCATAGGCCATGGGGGCATGGGTGGACCCTTTGTGGTTCTTTTGCGGATCCATATTGGGGAATTCTTAGCAGCTTGTTTTGCTCGCAGCCGGTCTGGAGCGAAACTTATCGGCACCGACAACTCTGTTGTCCTCTCTCGGAAATACACCTCCTTTCCATGGCTGCTAGGGTGTGCTGCCAACTGGATCCTGCGCGGGACGTCCTTTGTCTACGTCCCGTCGGCGCTGAATCCCGCGGACGACCCGTCTCGGGGCCGTTTGGGCCTCTATCGTCCCCTTCTTCATCTGCCGTTCCGGCCGACCACGGGGCGCACCTCTCTTTACGCGGTCTCCCCGTCTGTGCCTTCTCATCTGCCGGACCGTGTGCACTTCGCTTCACCTCTGCACGTCGCATGGAAACCACCGTGAACGCCCACCAGGTCTTGCCCAAGG--------------------------TCTTACATAAGAGGACTCTTGGACTCTCAGCAATGTCAACGACCGACCTTG-GGCA-TACTTCA-AAGACTGGGTGTTG-AAAGACTGGGAAGAATTGGGGGAAG-AAATTAGGGTAAAGGGCT---------GAG--GCTGTAGGAATAATTG--GGTCTGTTAGG----------------------------------------------------------------------------------------------------------------------------------------------------------------GTCTGTT--------------------------------------------------------------------------------------------------------------------
>B52
------------------TTGAAGTATGTC-AAAGAATTGTGGGTCTTTT----GGGCTTTGCTG-CTCCTTTTACACAATGTGGCTATCCTGCC-TTAATG-CCTTTATATGCATGTATACAATCTAAGCAGGCTTTC--ACTTTCTCGCCAACTTACAAGGCCTTTCTGTGTCAACAATAC-CTGCACCTTT--ACCCCGTTGCCCGGCAACGGTCAGGTCTCTGCCAAGTGTTTGCTG-ACGCAACCCCCACTGGATGGGGCTTGGCCATAGGCCATCGGCGCATGCGTGGAACCTTTGTGGCTCCTCTGCCGATCCATACTGCGGAACTCCTAGCAGCTTGTTTTGCTCGCAGCCGGTCTGGAGC-AAACTTATCGGGACTGACAACTCTGTTGTCCTCTCTCGGAAATACACCTCCTTCCCATGGCTGCTCGGATGTGCTGCCAACTGGATCCTGCGCGGGACGTCCTTTGTCTACGTCCCGTCGGCGCTGAATCCCGCGGACGACCCGTCACGGGGCCGTTTGGGCCTCTACCGTCCCCTTCTTCGTCTGCCGTTCCAGCCGACCACGGGGCGAACCTCTCTTTACGCGGTCTCCCCGTCTGTGCCTTCTCATCTGCCGGACCGTGTGCACTTCGCTTCACCTCTGCACGTCGCATGGAGACCACCGTGAACGCCCACCAGGTCTTGCCCAAGG--------------------------TCTTATATAAGAGGACTCTTGGACTCTCAGCAATGTCAACGACCGACCTTGAGGCA-TACTTCA-AAGACTGTTTGTTC-AAAGACTGGGAGGAGTTGGGGGAGG-AGATTAGGTTAATGATCTTTGTACTAGGAG--GCTGTAGGCATAAATT-GGGTCTGTTAA--------------------------------------------------------------------------------------------------------------------------------------------------------------------------------------------------------------------------------------------------------------------------------------------
>B54
----CCTATTG---AATTTGAAAGTATGTC-AAAGAATTGTGGGTCTTTT----GGGTTTTGCTG-CCCCTTTTACACAATGTGGCTATCCTGCC-TTGATG-CCTTTATATGCATGTATACAATCTAAGCAGGCTTTC--ACTTTCTCGCCAACTTACAAGGCCTTTCTGTGTCAACAATAC-CTGCACCTTT--ACCCCGTTGCCCGGCAACGGTCCGGTCTATGCCAAGTGTTTGCTG-ACGCAACCCCCACTGGATGGGGCTTGGCCATAGGCCATCGGCGCATGCGTGGAACCTTTGTGGCTCCTCTGCCGATCCATACTGCGGAACTCCTAGCAGCTTGTTTTGCTCGCAGCCGGTCTGGAGCAAAACTTATCGGAACTGACAACTCTGTTGTCCTCTCTCGGAAATACACCTCCTTCCCATGGCTGCTCGGGTGTGCTGCCAACTGGATCCTGCGCGGGACGTCCTTTGTCTACGTCCCGTCGGCGCTGAATCCCGCGGACGACCCGTCTCGGGGCCGTTTGGGTCTCTACCGTCCCCTTCTTCATCTGCCGTTCCGGCCGACCACGGGGCGCACCTCTCTTTACGCGGTCTCCCCGTCTGTGCCTTCTCATCTGCCGGACCGTGTGCACTTCGCTTCACCTCTGCACGTCGCATGGAGACCACCGTGAACGCCCACCAGGTCTTGCCCAAGG--------------------------TCTTACATAAGAGGACTCTTGGACTCTCAGCAATGTCAACGACCGACCTTGAGGCA-TACTTCA-AAGACTGTTTGTTT-AAAGACTGGGAGGAGTTGGGGGAGG-AGATTAGGTTAATGATCTTTGTACTAGGAG--GCTGTAGGCATAAATG--GGTCTGTTAATT------------------------------------------------------------------------------------------------------------------------------------------------------------------------------------------------------------------------------------------------------------------------------------------
>B56
------------------TTGAAGTATGTC-AAAGAATTGTGGGTCTTTT----GGGCTTTGCTG-CCCCTTTTACACAATGTGGCTATCCTGCT-CTGATG-CCTTTATACGCATGTATACAATCTAAGCAGGCTTTC--ACTTTCTCGCCAACTTACAAGGCCTTTCTGTGTCAACAATAT-CTGCACCTTT--ACCCCGTTGCCCGGCAACGGTCTGGTCTCTGCCAAGTGTTTGCTG-ACGCAACCCCCACTGGATGGGGCTTGGCCATAGGCCATCGGCGCATGCGTGGAACCTTTGTGGCTCCTCTGCCGATCCATACTGCGGAACTCCTAGCAGCTTGTTTTGCTCGCAGCCGGTCTGGAGCGAAACTCATCGGGACTGACAACTCTGTTGTCCTTTCACGCAAATACACCTCCTTCCCATGGCTGCTCGGGTGTGCTGCCAACTGGATCCTGCGCGGGACGTCCTTTGTCTACGTCCCGTCGGCGCTGAATCCCGCGGACGACCCGTCTCGGGGCCGTTTGGGCCTCTACCGTCCCCTTCTTCATCTGCCGTTCCGGCCGACCACGGGGCGCACCTCTCTTTACGCGGTCTCCCCGTCTGTGCCTTCTCATCTGCCGGACCGTGTGCACTTCGCTTCACCTCTGCACGTCGCATGGAGACCACCGTGAACGCCCACCAGGTCTTGCCCAAGG--------------------------TCTTACATAAGCGGACTCTTGGACTCTCAGCAATGTCAACGACCGACCTTGAGGCA-TACTTCA-AAGACTGTTTGTTT-AAAGACTGGGAGGAGTTGGGGGAGG-AGATTAGGTTAATGATCTTTGTACTAGGAG--GCTGTAGGCATAAATTGGGGTCTGTTAA--------------------------------------------------------------------------------------------------------------------------------------------------------------------------------------------------------------------------------------------------------------------------------------------
>B58
----CCTATTG----ATTGGAAAGTATGTC-AAAGAATTGTGGGTCTTTT----GGGCTTTGCTG-CCCCTTTTACACAATGTGGCTATCCTGCC-TTGATG-CCTTTATATGCATGTATACAAGCTAAGCAGGCTTTT--ACTTTCTCGCCAACTTACAAGGCCTTTCTGTGTAAACAATAT-CTGCACCTTT--ACCCCGTTGCCCGGCAACGGTCAGGTCTCTGCCAAGTGTTTGCTG-ACGCAACCCCCACTGGATGGGGCTTGGCAGTAGGCCATCGGCGCATGCGTGGAACCTTTGTGGCTCCTCTGCCGATCCATACTGCGGAACTCCTAGCAGCTTGTTTTGCTCGCAGCCGGTCTGGAGCGAAACTTATCGGGACTGACAACTCTGTTGTCCTCTCTCGGAAATACACCTCCTTCCCATGGCTGCTCGGGTGTGCTGCCAACTGGATCCTGCGCGGGACGTCCTTTGTNTACGTCCCGTCGGCGCTGAATCCCGCGGACGACCCGTCTCGGGGCCGTTTGGGCCTCTACCGTCCCCTTCTTCATCTGCCGTTCCGGCCGACCACGGGGCGAACCTCTCTTTACGCGGTCTCCCCGTCTGTGCCTTCTCATCTGCCGGACCGTGTGCACTTCGCTTCACCTCTGCACGTCGCATGGAGACCACCGTGAACGCCCACCAGGTCTTGCCCAAGG--------------------------TCTTACATAAGAGGACTCTTGGACTCTCAGCAATGTCAACGACCGACCTTGAGGCA-TACTTCA-AAGACTGTTTGTTT-AAAGACTGGGAGGAGTCGGGGGAGG-AGATTAGGTTAATGATCTTTGTACTAGGAG--GCTGTAGGCATAAATT--GGTCTGTTA---------------------------------------------------------------------------------------------------------------------------------------------------------------------------------------------------------------------------------------------------------------------------------------------
>B59
---TCCTATTG----ATTGGAAAGTATGTC-AAAGAATTGTGGGTCTTTT----GGGCTTTGCTG-CCCCTTTTACACAATGTGGCTATCCTGCC-TTGATG-CCTTTATATGCATGTATACAAGCTAAGCAGGCCTTC--ACTTTCTCGCCAACTTACAAGGCCTTTCTGTGTAAACAATAT-CTGCACCTTT--ACCCCGTTGCCCGGCAACGGTCAGGTCTCTGCCAAGTATTTGCTG-ACGCAACCCCCACTGGATGGGGCTTGGCCATAGGCCATCGGCGCATGCGTGGAACCTTTGTGGCTCCTCTGCCGATCCATACTGCGGAACTCCTAGCAGCTTGTTTTGCTCGCAGCCGGTCTGGAGCGAAACTCATCGGGACTGACAACTCGGTTGTTCTCTCTCGGAAATACACCTCATTCCCATGGCTGCTCGGGTGTGCTGCCAACTGGATCCTGCGCGGGACGTCCTTTGTTTACGTCCCGTCGGCGCTGAATCCCGCGGACGACCCGTCTCGCGGCCGTTTGGGCCTCTACCGTCCCCTTCTTCATCTGCCGTTCCGGCCGACCACGGGGCGCACCTCTCTTTACGCGGTCTCCCCGTCTGTGCCTTCTCATCTGCCGGACCGTGTGCACTTCGCTTCACCTCTGCACGTCGCATGGAGACCACCGTGAACGCCCATCAGGACTTGCCCAAGG--------------------------TCTTACATAAGAGGACTCTTGGACTCTCAGCAATGTCAACGTCCGACCTTGAGGCA-TACTTCA-AAGACTGTTTGTTT-AAAGACTGGGAGGAGTTGGGGGAGG-AGATTAGGTTAATGATCTTTGTACTAGGAG--GCTGTAGGCATAAATT--GGTCTGTTA---------------------------------------------------------------------------------------------------------------------------------------------------------------------------------------------------------------------------------------------------------------------------------------------
>B61
----CCTATTG----ATTTGAAAGTATGTC-AAAGAATTGTGGGTCTTTT----GGGCTTTGCTG-CCCCTTTTACACAATGTGGCTATCCTGCC-TTGATG-CCTTTATATGCATGTATACAAGCTAAGCAGGCCTTC--ACTTTCTCGCCAACTTACAAGGCCTTTCTGTGTAAACAATAT-CTGCACCTTT--ACCCCGTTGCCCGGCAACGGTCAGGTCTCTGCCAAGTATTTGCTG-ACGCAACCCCCACTGGATGGGGCTTGGCCATAGGCCATCGGCGCATGCGTGGAACCTTTGTGGCTCCTCTGCCGATCCATACTGCGGAACTCCTAGCAGCTTGTTTTGCTCGCAGCCGGTCTGGAGCGAAACTCATCGGGACTGACAACTCGGTTGTTCTCTCTCGGAAATACACCTCATTCCCATGGCTGCTCGGGTGTGCTGCCAACTGGATCCTGCGCGGGACGTCCTTTGTTTACGTCCCGTCGGCGCTGAATCCCGCGGACGACCCGTCTCGCGGCCGTTTGGGCCTCTACCGTCCCCTTCTTCATCTGCCGTTCCGGCCGACCACGGGGCGCACCTCTCTTTACGCGGTCTCCCCGTCTGTGCCTTCTCATCTGCCGGACCGTGTGCACTTCGCTTCACCTCTGCACGTCGCATGGAGACCACCGTGAACGCCCATCAGGTCTTGCCCAAGG--------------------------TCTTACATAAGAGGACTCTTGGACTCTCAGCAATGTCAACGTCCGACCTTGAGGCA-TACTTCA-AAGACTGTTTGTTT-AAAGACTGGGAGGAGTTGGGGGAGG-AGATTAGGTTAATGATCTTTGTACTAGGAG--GCTGTAGGCATAAATT-GGGTCTGTTAA--------------------------------------------------------------------------------------------------------------------------------------------------------------------------------------------------------------------------------------------------------------------------------------------
>B62
-----------------TGTGAAGTATGTC-AAAGAATTGTGGGTCTTTT----GGGCTTTGCTG-CCCCTTTTACACAATGTGGCTATCCTGCC-CTGATG-CCTTTATATGCATGTATACAATCTAAGCAGGCTTTC--ACTTTCTCGCCAACTTACAAGGCCTTTCTGTGTAAACAATAT-CTGCACCTTT--ACCCCGTTGCCCGGCAACGGTCTGGTCTCTGCCAAGTGTTTGCTG-ACGCAACCCCCACTGGATGGGGCTTGGCCATAGGCCATCGGCGCATGCGTGGAACCTTTGTGGCTCCTCTGCCGATCCATACTGCGGAACTCCTGGCAGCTTGTTTTGCTCGCAGCCGGTCTGGAGCAAAACTTATCGGGACTGACAACTCTGTTGTCCTTTCTCGCAAATACACCTCCTTCCCATGGCTGCTCGGGTGTGCTGCCAACTGGATCCTGCGCGGGACGTCCTTTGTCTACGTCCCGTCGGCGCTGAATCCCGCGGACGACCCGTCTCGGGGCCGTTTGGGCCTCTACCGTCCCCTTCTTCATCTGCCGTTCCGGCCGACCACGGGGCGCACCTCTCTTTACGCGGTCTCCCCGTCTGTGCCTTCTCATCTGCCGGACCGTGTGCACTTCGCTTCACCTCTGCACGTCGCATGGAGACCACCGTGAACGCCCACCAGGTCTTGCCCAAGGTCTTACATAAGAGGACTCTTGGACTCTCTTACATAAGAGGACTCTTGGACTCTCAGCAATGTCAACAACCGACCTTGAGGCA-TACTTCA-AAGACTGTTTGTTT-AAAGACTGGGAGGAGTTGGGGGAGG-AG------------------TTACTAGGAG--GCTGTAGGCAT-------------------------------------------------------------------------------------------------------------------------------------------------------------------------------------------------------------------------------------------------------------------------------------------------------------
>B63
----CCTATTG---AATTTGAAAGTATGTC-AAAGAATTGTGGGTCTTTT----GGGCTTTGCTG-CCCCTTTTACACAATGTGGCTATCCTGCC-CTGATG-CCTTTATATGCATGTATACAATCTAAGCAGGCTTTC--ACTTTCTCGCCAACTTACAAGGCCTTTCTGTGTAAACAATAT-CTGCACCTTT--ACCCCGTTGCCCGGCAACGGTCTGGTCTCTGCCAAGTGTTTGCTG-ACGCAACCCCCACTGGATGGGGCTTGGCCATAGGCCATCGGCGCATGCGTGGAACCTTTGTGGCTCCTCTGCCGATCCATACTGCGGAACTCCTGGCAGCTTGTTTTGCTCGCAGCCGGTCTGGAGCAAAACTTATCGGGACTGACAACTCTGTTGTCCTTTCTCGCAAATACACCTCCTTCCCATGGCTGCTCGGGTGTGCTGCCAACTGGATCCTGCGCGGGACGTCCTTTGTCTACGTCCCGTCGGCGCTGAATCCCGCGGACGACCCGTCTCGGGGCCGTTTGGGCCTCTACCGTCCCCTTCTTCATCTGCCGTTCCGGCCGACCACGGGGCGCACCTCTCTTTACGCGGTCTCCCCGTCTGTGCCTTCTCATCTGCCGGACCGTGTGCACTTCGCTTCACCTCTGCACGTCGCATGGAGACCACCGTGAACGCCCACCAGGTCTTGCCCAAGGTCTTACATAAGAGGACTCTTGGACTCTCTTACATAAGAGGACTCTTGGACTCTCAGCAATGTCAACAACCGACCTTGAGGCA-TACTTCA-AAGACTGTTTGTTT-AAAGACTGGGAGGAGTTGGGGGAGG-AG------------------TTACTAGGAG--GCTGTAGGCATAAATT-GGGTCTGTTA---------------------------------------------------------------------------------------------------------------------------------------------------------------------------------------------------------------------------------------------------------------------------------------------
>B65 (reversed)
---TCCTATTG----ATTTGAAAGTATGTC-AAAGAATTGTGGGTCTTTT----GGGCTTTGCTG-CCCCTTTTACACAATGTGGCTATCCTGCC-TTGATG-CCTTTATATGCATGTATACAATCTAAGCAGGCTTTC--ACTTTCTCGCCAGCTTACAAGGCTTTTTTGCGTAACCAATAT-CTGAACCTTT--ACCCCGTTGCCCGGCAACGGTCAGGTCTCTGCCAAGTGTTTGCTG-ACGCAACCCCCACTGGATGGGGCTTGGCCATAGGCCATCAGCGCCTGCGTGGAACCTTTGTGGCTCCTCTGCCGATCCATACTGCGGAACTCCTGGCAGCTTGTTTTGCTCGCAGCCGGTCTGGAGCGAAACTTATCGGAACCGACAACTCTGTTGTCCTCTCTCGGAAATACACCTCCTTTCCATGGCTGCTAGGGTGTGCTGCCAACTGGATCCTGCGCGGGACGTCCTTTGTCTACGTCCCGTCGGCGCTGAATCCCGCGGACGACCCGTCTCGGGGCCGNTTGGGCCTCTATCGTCCCCTTCTTCATCTGCCGTTCCGGCCGACCACGGGGCGCACCTCTCTTTACGCGGTCTCCCCGTCTGTGCCTTCTCATCTGCCGGACCGTGTGCACTTCGCTTCACCTCTGCACGTCGCATGGAGACCACCGTGAACGCCCANCAGGTCTTGCCCAAGG--------------------------TCTTATATAAGAGGACTCTTGGACTCTCAGCAATGTCAACGACCGACCTTGAGGCA-TACTTCA-AAGACTGTTTGTTT-AAAGACTGGGAGGAGTTGGGGGAGG-AGATTAAGTTAATGATTTTTGTTCTAAG----------------------------------------------------------------------------------------------------------------------------------------------------------------------------------------------------------------------------------------------------------------------------------------------------------------------------
>B66
----CCTATTG---AATTTGAAAGTATGTC-AAAGAATTGTGGGGCTTTT----GGGCTTTGCTG-CCCCTTTTACACAATGTGGCTATCCTGCT-TTGATG-CCCTTATATGCATGTATACAAGCTAAGCAGGCTTTC--ACTTTCTCGCCAACTTACAAGGCCTTTCTGTGTAAACAATAT-CTGCACCTTT--ACCCCGTTGCCCGGCAACGGTCAGGTCTCTGCCAAGTGTTTGCTG-ACGCAACCCCCACTGGATGGGGCTTGGCCATAGGCCACCAGCGCATGCGTGGAACCTTTGTGGCTCCTCTGCCGATCCATACTGCGGAACTCCTAGCAGCTTGTTTTGCTCGCAGCCGGTCTGGAGCAAACCTTATCGGGACTGACAACTCTGTTGTCCTCTCTCGGAAATACACCTCCTTCCCATGGCTGCTCGGGTGTGCTGCCAACTGGATCCTGCGCGGGACGTCCTTTGTCTACGTCCCGTCGGCGCTGAATCCCGCGGACGACCCGTCTCGGGGACGTTTGGGCCTCTACCGTCCCCTTCTGCGTCTGCCGTTCCGGCCGACCACGGGGCGTACCTCTCTTTACGCGGTCTCCCCGTCTGTGCCTTCTCATCTGCCGGACCGTGTGCACTTCGCTTCACCTCTGCACGTCGCATGGCGACCACCGTGAACGCCCACCAGGTCTTGCCCAAGG--------------------------TCTTACATAAGAGGACTCTTGGACTCTCAGCAATGTCAACGACCGACCTTGAGGCA-TACTTCA-AAGACTGTTTGTTT-AAGGACTGGGAGGAGTTGGGGGAGG-AGATTAGGTTAATGATCTTTGTACTAGGAG--GCTGTAGGCATAAATTGGGGTCTGTTAA--------------------------------------------------------------------------------------------------------------------------------------------------------------------------------------------------------------------------------------------------------------------------------------------
>B67
------------------------------------------------------------------------------------------------------------------------------------------------------------------------------------------------TT--CCCCCGCCGCCCGGCAACGGTCAGGTCTCTATCAAGTATTTGCTC-ACGCAACCCCCACTGGATGGGGCTTGGCCATAGGCCATCGGCGCATGCGTGGAACCTTTGTGGCTCCTCTGCCGATCCATACTGCGGAACTCCTAGCAGCTTGTTTTGCTCGCAGCCGGTCTGGAGCGAAACTCATCGGGACTGACAACTCGGTTGTTCTCTCTCGGAAATACACCTCATTCCCATGGCTGCTCGGGTGTGCTGCCAACTGGATCCTGCGCGGGACGTCCTTTGTTTACGTCCCGTCGGCGCTGAATCCCGCGGACGACCCGTCTCGCGGCCGTTTGGGCCTCTACCGTCCCCTTCTTCATCTGCCGTTCCGGCCGACCACGGGGCGCACCTCTCTTTACGCGGTCTCCCCGTCTGTGCCTTCTCATCTGCCGGACCGTGTGCACTTCGCTTCACCTCTGCACGTCGCATGGAGACCACCGTGAACGCCCATCAGGTCTTGCCCAAGG--------------------------TCTTACATAAGAGGACTCTTGGACTCTCAGCAATGTCAACGTCCGACCTTGAGGCA-TACTTCA-AAGACTGTTTGTTT-AAAGACTGGGAGGAGTTGGGGGAGG-AGATTAAGTTAATGATTTTTGTTCTAAG----------------------------------------------------------------------------------------------------------------------------------------------------------------------------------------------------------------------------------------------------------------------------------------------------------------------------
>B68
---TCCTATTG----ATTGGAAAGTATGTC-AAAGAATTGTGGGTCTTTT----GGGCTTTGCTG-CCCCTTTTACACAATGTGGCTATCCTGCC-TTGATG-CCTTTATATGCATGTATACAAGCTAAGCAGGCCTTC--ACTTTCTCGCCAACTTACAAGGCCTTTCTGTGTAAACAATAT-CTGCACCTTT--ACCCCGTTGCCCGGCAACGGTCAGGTCTCTGCCAAGTATTTGCTG-ACGCAACCCCCACTGGATGGGGCTTGGCCATAGGCCATCGGCGCATGCGTGGAACCTTTGTGGCTCCTCTGCCGATCCATACTGCGGAACTCCTAGCAGCTTGTTTTGCTCGCAGCCGGTCTGGAGCGAACCTCATCGGGACTGACAACTCGGTTGTTCTCTCTCGGAAATACACCTCATTCCCATGGCTGCTCGGGTGTGCTGCCAACTGGATCCTGCGCGGGACGTCCTTTGTTTACGTCCCGTCGGCGCTGAATCCCGCGGACGACCCGTCTCGCGGCCGTTTGGGCCTCTACCGTCCCCTTCTTCATCTGCCGTTCCGGCCGACCACGGGGCGCACCTCTCTTTACGCGGTCTCCCCGTCTGTGCCTTCTCATCTGCCGGACCGTGTGCACTTCGCTTCACCTCTGCACGTCGCATGGAGACCACCGTGAACGCCCATCAGGTCTTGCCCAAGG--------------------------TCTTACATAAGAGGACTCTTGGACTCTCAGCAATGTCAACGTCCGACCTTGAGGCA-TACTTCA-AAGACTGTTTGTTT-AAAGACTGGGAGGAGTTGGGGGAGG-AGATTAGGTTAATGATCTTTGTACTAGGAG--GCTGTAGGCATAAATT-GGGTCTGTTAA--------------------------------------------------------------------------------------------------------------------------------------------------------------------------------------------------------------------------------------------------------------------------------------------
>B70
----CCTATTGA--AATTTGAAAGTATGTC-AAAGAATTGTGGGTCTTTT----GGGCTTTGCTG-CCCCTTTTACACAATGTGGCTATCCTGCC-TTGATG-CCTTTATATGCATGTATACAAGCTAAGCAGGCTTTC--ACTTTCTCGCCAACTTACAAGGCCTTTCTGTGTAAACAATAT-CTGCACCTTT--ACCCCGTTGCCCGGCAACGGTCAGGTCTCTGCCAAGTGTTTGCTG-ACGCAACCCCCACTGGATGGGGCTTGGCCATAGGCCATCGGCGCATGCGTGGAACCTTTGTGGCTCCTCTGCCGATCCACACTGCGGAACTCCTAGCAGCTTGTTTTGCTCGCAGCAGGTCTGGAGCGAAACTCATCGGGACTGACAACTCGGTTGTCCTCTCTCGGAAATACACCTCATTCCCATGGCTGCTAGGGTGTGCTGCCAACTGGATCCTGCGCGGGACGTCCTTTGTTTACGTCCCGTCGGCGCTGAATCCCGCGGACGACCCGTCTCGGGGCCGTTTGGGCCTCTACCGTCCCCTTCTGCGTCTGCCGTTCCGGCCGACCACGGGGCGCACCTCTCTTTACGCGGTCTCCCCGTCTGTGCCTTCTCATCTGCCGGACCGTGTGCACTTCGCTTCACCTCTGCACGTCGCATGGAGACCACCGTGAACGCCCATCAGGTCTTGCCCAAGG--------------------------TCTTACATAAGAGGACTCTTGGACTCTCAGCAATGTCAACATCCGACCTTGAGGCA-TACTTCA-AAGACTGTTTGTTT-AAAGACTGGGAGGAGTTGGGGGAGG-AGATTAGGTTAATGATCTTTGTACTAGGAG--GCTGTAGGCATAAATT-GGGTCTGTTA---------------------------------------------------------------------------------------------------------------------------------------------------------------------------------------------------------------------------------------------------------------------------------------------
>B71
----CCTATTG----ATTGGAAAGTATGTC-AAAGAATTGTGGGTCTTTT----GGGCTTTGCTG-CCCCTTTTACACAATGTGGCTATCCTGCC-TTGATG-CCTTTATATGCGTGTATACAATCTAAGCAGGCTTTC--ACTTTCTCGCCAACTTACAAGGCCTTTCTGTGTAAACAATAT-CTGAACCTTT--ACCCCGTTGCCCGGCAACGGTCAGGTCTCTGCCAAGTGTTTGCTG-ACGCAACCCCCACTGGATGGGGCTTGGCCATAGGCCATCGGCGCATGCGTGGAACCTTTGTGGCTCCTCTGCCGATCCATACTGCGGAACTCCTAGCAGCTTGTTTTGCTCGCAGCCGGTCTGGAGCGAAACTTATCGGCACCGACAACTCTGTTGTCCTCTCTCGGAAATACACCTCCTTTCCATGGCTGCTAGGGTGTGCTGCCAACTGGATCCTGCGCGGGACGTCCTTTGTCTACGTCCCGTCGGCGCTGAATCCCGCGGACGACCCGTCTCGGGGCCGTTTGGGACTCTATCGTCCCCTTCTTCGTCTGCCGTTCCGACCGACCACGGGGCGCACCTCTCTTTACGCGGTCTCCCCGTCTGTGCCTTCTCATCTGCCGGACCGTGTGCACTTCGCTTCACCTCTGCACGTCGCATGGAGACCACCGTGAACGCCCGCCAGGTCTTGCCCAAGG--------------------------TCTTACATAAGAGGACTCTTGGACTCCCAGCAATGTCAACGACCGACCTTGAGGCA-TACTTCA-AAGACTGTGTGTTT-AAAGACTGGGAGGAGTTGGGGGAGG-AGACTAGGTTAATGATCTTTGTACTAGGAG--GCTGTAGGCATAAATT--GGTCTGTTAA--------------------------------------------------------------------------------------------------------------------------------------------------------------------------------------------------------------------------------------------------------------------------------------------
>B72
--------TTG----ATTGGAAAGTATGTC-AAAGAATTGTGGGTCTTTT----GGGCTTTGCTG-CCCCTTTTACACAATGTGGCTATCCTGCC-TTGATG-CCTTTATATGCATGTATACAATCTAAGCAGGCTTTT--ACTTTCTCGCCAACTTACAAGGCTTTTCTGTGTAAACAATAT-CTGAACCTTT--ACCCCGTTGCCCGGCAACGGTCAGGTCTCTGCCAAGTGTTTGCTG-ACGCAACCCCCACTGGATGGGGCTTGGCCGTAGGCCATCGGCGCATGCGTGGAACCTTTGTGGCTCCTCTGCCGATCCATACTGCGGAACTCCTAGCGGCTTGTTTTGCTCGCAGCCGGTCTGGAGCGAAACTTATCGGAACCGACAACTCTGTTGTCCTCTCTCGGAAATACACCTCCTTTCCATGGCTGCTAGGGTGTGCTGCCAACTGGATCCTGCGCGGGACGTCCTTTGTCTACGTCCCGTCGGCGCTGAATCCCGCGGACGACCCGTCTCGGGGCCGGTTGGGCCTCTACCGTCCCCTTCTTCATCTGCCGTTCCGGCCGACCACGGGGCGCACCTCTCTTTACGCGGTCTCCCCGTCTGTGCCTTCTCATCTGCCGGACCGTGTGCACTTCGCTTCACCTCTGCACGTCGCATGGAGACCACCGTGAACGCCCACCAGGTCTTGCCCAAGG--------------------------TCTTACATAAGAGGACTCTTGGACTCTCAGCAATGTCAACGACCGACCTTGAGGCA-TACTTCA-AAGACTGTTTGTTT-AAAGACTGGGAGGAGTTGGGGGAGG-AGATTAGGTTAATGATCTTTGTACTAGGAG--GCTGTAGGCATAAATT--GGTCTGTTA---------------------------------------------------------------------------------------------------------------------------------------------------------------------------------------------------------------------------------------------------------------------------------------------
>B74
--------------------------------------------------------------------------------------------------------------------------------------------------------AACTTACAAGGCCTTTCTGTGTAAACAATATAATGCAACTTTTACCCCCGTTGCCCGGCAACGGTCAGGTCTCTGCCAAGTATTTGCTGAACGCAACCCCCACTGGATGGGGCTTGGCCATAGACCATCAGCGCATGCGTGGAACGTTTGTGGCTCCTCTGCCGATCCATACTGCGGAACTCATAGCAGCTTGTTTTGCTCGCAGCCGGTCTGGAGCGAAACTTATCGGGACTGACAACTCTGTTGTCCTCTCTCGGAAATACACCTCTTTCCCATGGCTGCTCGGGTGTGCTGCCAATTGGATCCTACGCGGGACGTCCTTTGTCTACGTCCCGTCGGCGCTGAATCCCGCGGACGACCCGTCTCGGGGCCGTTTGGGCCTCTATCGTCCCCTTCTTCATCTGCCGTTCCGGCCGACCACGGGGCGTACCTCTCTTTACGCGGTCTCCCCGTCTGTGCCTTCTCATCTGCCGGACCGTGTGCACTTCGCTTCACCTCTGCACGTCGCATGGAGACCACCGTGAACGCCCATCAGGTCTTGCCCAAGG--------------------------TCTTACATAAGAGGACTCTTGGACTCTCCACAATGTCAACGACCGACCTTGAGGCA-TACTTCA-AAGACTGTTTGTTT-AAAGACTGGGAGGAGTCGGGGGAGG-AGACTAGGTTAATGATCTTTGTACTAGGAG--GCTGTAGGCATAAATT-GGGTCTGTTAA--------------------------------------------------------------------------------------------------------------------------------------------------------------------------------------------------------------------------------------------------------------------------------------------
>B75
---TCCTAATTT--GAATTTGAAGTATGTC-AAAGAATTGTGGGTCTTTT----GGGCTTTGCTG-CCCCTTTTACACAATGTGGGTATCCTGCC-TTGATG-CCTTTATATGCATGTATACAAGCTAAGCAGGCTTTC--ACTTTCTCGTCAACTTACAAGGCCTTTCTGTGTAAACAATAT-CTGCACCTTT--ACCCCGTTGCCCGGCAACGGTCAGGTCTCTGCCAAGTGTTTGCTG-ACGCAACCCCCACTGGATGGGGCTTGGCCATAGGCCATCGGCGCATGCGTGGAACCTTTGTGGCTCCTCTGCCGATCCATACTGCGGAACTCCTAGCAGCTTGTTTTGCTCGCAGCCGGTCTGGAGCGAAACTTATCGGGACTGACAACTCTGTTGTCCTCTCTCGGAAATACACCTCTTTCCCATGGCTGCTCGGGTGTGCTGCCAATTGGATCCTACGCGGGACGTCCTTTGTCTACGTCCCGTCGGCGCTGAATCCCGCGGACGACCCGTCTCGGGGCCGTTTGGGCCTCTACCGTCCCCTTCTTCATCTGCCGTTCCGGCCGACCACGGGGCGCACCTCTCTTTACGCGGTCTCCCCGTCTGTGCCTTCTCATCTGCCGGGCCGTGTGCACTTCGCTTCACCTCTGCACGTCGCATGGAAACCACCGTGAACGCCCATCAGGTCTTGCCCAAGG--------------------------TCTTACATAAGAGGACTCTTGGACTCTCCGCAATGTCAACGACCGACCTTGAGGCA-TACTTCA-AAGACTGTTTGTTT-AAAGACTGGGAGGAGTTGGGGGAGG-AGAATAGGTTAATGATCTTTGTACTAGGAG--GCTGTAGGCATAAATT-GGGTCTGTTAA--------------------------------------------------------------------------------------------------------------------------------------------------------------------------------------------------------------------------------------------------------------------------------------------
>B76
---TCCTATTG----ATTTGAAAGTATGTC-AACGAATTGTGGGTCTTTT----GGGCTTTGCTG-CCCCTTTTACACAATGTGGCTATCCTGCC-TTAATG-CCTTTATATACATGTATACAATCTAAGCAGGCTTTC--ACTTTCTCGCCAACTTACAAGGCCTTTCTGTGTCAACAATAC-CTGCACCTTT--ACCCCGTTGCTCGGCAACGGTCAGGTCTCTGCCAAGTGTTTGCTG-ATGCAACCCCCACTGGATGGGGCTTGGCCATAGGCCATGAGCGCATGCGTGGAACCTTTGTGGCTCCTCTGCCGATCCATACTGCGGAACTCCTAGCAGCTTGTTTTGCTCGCAGCCGGTCTGGAGCAAAACTTATCGGGACTGACAACTCTGTTGTCCTCTCTCGGAAATACACCTCTTTCCCATGGCTGCTCGGATGTGCTGCCAACTGGATCCTGCGCGGGACGTCCTTTGTCTACGTCCCGTCAGCGCTGAATCCCGCGGACGACCCGTCTCGGGGCCGTTTGGGGCTCTACCGTCCCCTTCTGCGTCTGCCGTTCCGACCGACCACGGGGCGCACCTCTCTTTACGCGGTCTCCCCGTCTGTGCCTTCTCATCTACCGGACCGTGTGCACTTCGCTTCACCTCTGCACGTCGCATGGAGACCACCGTGAACGCCCACCAGGTCTTGCCCAAGG--------------------------TCTTATATAAGAGGACTCTTGGACTCTCAGCAATGTCAACGACCGACCTTGAGGCA-TACTTCA-AAGACTGTTTGTTT-AAAGACTGGGAGGAGTTGGGGGAGG-AGATTAGGTTAATGATCTTTGTACTAGGAG--GCTGTAGGCATAAATT-GGGTCTGTTAA--------------------------------------------------------------------------------------------------------------------------------------------------------------------------------------------------------------------------------------------------------------------------------------------
>B77
----CCTATTG---AATTTGAAAGTATGTC-AAAGAATTGTGGGTCTTTT----GGGCTTTGCTG-CCCCTTTTACACAATGTGGTTATCCTGCC-TTGATG-CCTTTATATGCATGTATACAATCTAAGCAGGCTTTC--ACTTTCTCGCCAACTTACAAGGCCTTTCTGTGTCAACAATAT-CTAAACCTTT--ACCCCGTTGCCCGGCAACGGTCAGGTCTCTGCCAAGTGTTTGCTG-ACGCAACCCCCACTGGATGGGGCTTGGCCATAGGCCATCGGCGCATGCGTGGAACCTTTGTGGCTCCTCTGCCGATCCATACTGCGGAACTCCTAGCAGCTTGTTTTGCTCGCAGCCGGTCTGGAGCGAAACTTATCGGAACCGACAACTCTGTTGTCCTCTCTCGGAAATACACCTCCTTTCCATGGCTGCTAGGGTGTGCTGCCAACTGGATCCTGCGCGGGACGTCCTTTGTCTACGTCCCGTCGGCGCTGAATCCCGCGGACGACCCGTCTCGGGGCCGTTTGGGCCTCTCCCGTCCCCTTCTTCGTCTGCCGTTCCGGCCGACCACGGGGCGCACCTCTCTTTACGCGGTCTCCCCGTCTGTGCCTTCTCACCTGCCGGACCGTGTGCACTTCGCTTCACCTCTGCACGTCGCATGGAAACCACCGTGAACGCCCACCAGGTCTTGCCCAAGG--------------------------TCTTATATAAGAGGACTCTTGGACTCTCAGCAATGTCAACGACCGACCTTGAGGCA-TACTTCA-AAGACTGTGTGTTT-AAAGACTGGGAGGAGTTGGGGGAGG-AGATTAGGCTAAAGGTCTTTGTACTAGGAG--GCTGTAGGCATAAATT-GGGTCTGTTAA--------------------------------------------------------------------------------------------------------------------------------------------------------------------------------------------------------------------------------------------------------------------------------------------
>B78
--------------------GAAGTATGTC-AAAGAATTGTGGGTCTTTT----GGGCTTTGCTG-CCCCTTTTACACAGTGTGGCTATCCTGCC-TTGATG-CCTTTATATGCATGTATTCAAGCTAAGCAGGCTTTC--ACTTTCTCGCCAACTTACAAGGCCTTTCTGTGTAAACAATAT-CTGCACCTTT--ACCCCGTTGCCCGGCAACGGTCTGGTCTCTGCCAAGTGTTTGCTG-ACGCAACCCCCACTGGCTGGGGCTTGGCCATAGGCCATCAGCGCATGCGTGGAACCTTTGTGGCTCCTCTGCCGATCCATACTGCGGAACTCCTAGCGGCTTGTTTTGCTCGCAGCCGGTCTGGAGCAAAACTTATCGGGACTGACAACTCTGTTGTCCTCTCTCGGAAATACACCTCCTTCCCATGGCTGCTCGGATGTGCTGCCAACTGGATCCTGCGCGGGACGTCCTTTGTTTACGTCCCGTCGGCGCTGAATCCCGCGGACGACCCATCTCGGGGCCGTTTGGGCCTCTACCGTCCCCTTCTTCGTCTGCCGTTCCGGCCGACCACGGGGCGCACCTCTCTTTACGCGGTCTCCCCGTCTGTGCCTTCTCATCTGCCGGGCCGTGTGCACTTCGCTTCACCTCTGCACGTCGCATGGAAACCACCGTGAACGCCCACCAGGTCTTGCCCAAGG--------------------------TCTTATATAAGAGGACTCTTGGACTCTCAACAATGTCAACGACCGACCTTGAGGCA-TACTTCA-AAGACTGTTTGTTT-AAAAACTGGGAGGAGTTGGGGGAGG-AGATTAGGTTAATGATCTTTGTACTAGGAG--GCTGTAGGCATAAATT-GGGTCTGTTAA--------------------------------------------------------------------------------------------------------------------------------------------------------------------------------------------------------------------------------------------------------------------------------------------
>B88
----CCTATTG---AATTTGAAAGTATGTC-AAAGAATAGTGGGTCTTTT----GGGCTTTGCTG-CCCCTTTTACACAATGTGGCTATCCTGCC-TTGATG-CCTTTATATGCATGTATACAATCTAAGCAGGCTTTC--ACTTTCTCGCCAACTTACAAGGCCTTTCTGTGTCAACAGTAC-CTGCACCTTT--ACCCCGTTGCCCGGCAACGGTCAGGTCTCTGCCAAGTGTTTGCTG-ACGCAACCCCCACTGGATGGGGCTTGGCCATAGGCCATCGGCGCATGCGTGGAACCTTTGTGGCTCCTCTGCCGATCCATACTGCGGAACTCCTAGCAGCTTGTTTTGCTCGCAGCCGGTCTGGAGCAAAACTTATCGGGACTGACAACTCTGTTGTCCTCTCTCGGAAATACACCTCCTTCCCATGGCTGCTCGGGTGTGCTGCCAACTGGATCCTACGCGGGACGTCCTTTGTCTACGTCCCGTCGGCGCTGAATCCCGCGGACGACCCGTCTCGGGGCCGTTTGGGCCTCTACCGTCCCCTTCTTCATCTGCCGTTCCGGCCGACCACGGGGCGCACCTCTCTTTACGCGGTCTCCCCGTCTGTGCCTTCTCATCTGCCGGACCGTGTGCACTTCGCTTCACCTCTGCACGTCGCATGGAGACCACCGTGAACGCCCACCAGGTCTTGCCCAAGC--------------------------TCTTACATAAGAGGACTCTTGGACTCTCAGCAATGTCAACGACCGACCTTGAAGCA-TACTTCA-AAGACTGTTTATTT-AAAGACTGGGAGGAGTTGGGGGAGG-AGATTAGGTTAATGATCTTTGTACTAGGAG--GCTGTAGGCATAAATT-GGGTCTGTTAA--------------------------------------------------------------------------------------------------------------------------------------------------------------------------------------------------------------------------------------------------------------------------------------------
>B89
----CCTATTG---ATTTGGAAAGTATGTC-AAAGAATTGTGGGTCTTTT----GGGATTTGCTG-CCCCTTTTACACAATGTGGCTATCCTGCC-TTGATG-CCTTTATATGCATGTATACAAGCTAAGCAGGCTTTC--ACTTTCTCGTCAACTTACAAGGCCTTTCTGTGTAAACAATAT-CTGCACCTTT--ACCCCGTTGCCCGGCAACGGTCAGGTCTCTGCCAAGTGTTTGCTG-ATGCAACCCCCACTGGATGGGGCTTGGCCATAGGTCATCAGCGCATGCGTGGAACCTTTGCGGCTCCTCTGCCGATCCATACTGCGGAACTCCTAGCAGCGTGTTTTGCTCGCAGCCGGTCTGGAGCGAAACTTATCGGGACTGACAACTCTGTTGTCCTCTCTCGGAAATACACCTCCTTCCCATGGCTGCTCGGATGTGCTGCCAACTGGATCCTGCGCGGGACGTCCTTTGTCTACGTCCCGTCGGCGCTGAATCCCGCGGACGACCCGTCTCGGGGCCGTTTGGGCCTCTACCGTCCCCTTCTTCATCTGCCGTTCCGGCCGACCACGGGGCGCACCTCTCTTTACGCGGTCTCCCCGTCTGTGCCTTCTCATCTGCCGGCCCGTGTGCACTTCGCTTCACCTCTGCACGTCGCATGGAAACCACCGTGAACGCCCATCAGGTCTTGCCCAAGG--------------------------TCTTATATAAGAGGACTCTTGGACTCCCAGCAATGTCAACGACCGACCTTGAGGCA-TACTTCA-AAGACTGTTTGTTT-AAAGACTGGGAGGAGTTGGGGGAGG-AGATTAGGTTAATGATTTTTGTACTAGGAG--GCTGTAGGCATAAATT-GGGTCTGTTA---------------------------------------------------------------------------------------------------------------------------------------------------------------------------------------------------------------------------------------------------------------------------------------------
>B90
--------------------GAAGTATGTC-AAAGAATTGTGGGTCTTTT----GGGCTTTGCTG-CCCCTTTTACACAATGTGGCTATCCTGCT-TTGATG-CCTTTATATGCATGTATACAATCTAAGCAGGCTTTC--ACTTTCTCGCCAACTTACAAGGCCTTTCTGTGTAAACAATAT-CTGCACCTTT--ACCCCGTTGCCCGGCAACGGTCAGGTCTCTGCCAAGTGTTTGCTG-ACGCAACCCCCACTGGATGGGGCTTGGCCATAGGCCATCGGCGCATGCGTGGAACCTTTGTGGCTCCTCTGCCGATCCATACCGCGGAACTCCTAGCGGCTTGTTTTGCTCGCAGCCGGTCTGGAGCGAAACTTATTGGGACTGACAACTCTGTTGTCCTCTCTCGGAAATACACCTCCTTCCCATGGCTGCTCGGGTGTGCTGCCAACTGGATCCTGCGCGGGACGTCCTTTGTCTACGTCCCGTCGGCGCTGAATCCCGCGGACGACCCGTCGCGGGGCCGTTTGGGACTCTACCGTCCCCTTCTTTCTCTGCCGTTCCGGCCGACCACGGGGCGCACCTCTCTTTACGCGGTCTCCCCGTCTGTGCCTTCTCATCTGCCGGGCCGTGTGCACTTCGCTTCACCTCTGCACGTCGCATGGAGACCACCGTGAACGCCCACCAGGTCTTGCCCAAGG--------------------------TCTTACATAAGAGGACTCTTGGACTCTCAGCAATGTCAACGACCGACCTTGAGGCA-TACTTCA-AAGACTGTTTGTTT-AAAGACTGGGAGGAGTTGGGGGAGG-AGACTAGGTTAATGATCTTTGTACTAGGAG--GCTGTAGGCATAAATT-GGGTCTGTTAA--------------------------------------------------------------------------------------------------------------------------------------------------------------------------------------------------------------------------------------------------------------------------------------------
>B91
----CCTATTG----ATTGGAAAGTATGTC-AAAGAATTGTGGGTCTTTT----GGGCTTTGCCG-CCCCTTTTACACAATGTGGCTATCCTGCC-TTGATG-CCTTTATATGCATGTATACAAGCAAAGCAGGCTTTC--ACTTTCTCGCCAACTTACAAGGCCTTTCTGTGTAAACAATAT-CTGCACCTTT--ACCCCGTTGCCCGGCAACGGTCAGGTCTCTGCCAAGTGTTTGCTG-ACGCAACCCCCACTGGGTGGGGCTTGGCCATAGGCCATCGGCGCATGCGTGGAACCTTTGTGGCTCCTCTGCCGATCCATACTGCGGAACTCCTAGCAGCTTGTTTTGCTCGCAGCAGGTCTGGAGCGAAACTTATCGGGACTGACAACTCTGTTGTCCTCTCTCGGAAATACACCTCCTTCCCATGGCTGCTCGGTTGTGCTGCCAACTGGATCCTGCGCGGGACGTCCTTTGTCTACGTCCCGTCGGCGCTGAATCCCGCGGACGACCCGTCTCGGGGCCGTTTGGGCCTCTACCGTCCCCTTCTTCATCTGCCGTTCCGGCCGACCACGGGGCGCACCTCTCTTTACGCGGTCTCCCCGTCTGTGCCTTCTCATCTGCCGGACCGTGTGCACTTCGCTTCACCTCTGCACGTCGCATGGAGACCACCGTGAACGCCCACCAGGCCTTGCCCAAGG--------------------------TCTTACATAAGAGGACTCTTGGACTCTCAGCAATGTCAACGACCGACCTTGAGGCA-TACTTCA-AAGACTGTTTGTTT-AAAGACTGGGAGGAGTTGGGGGAGG-AGATTA--------------------------------------------------------------------------------------------------------------------------------------------------------------------------------------------------------------------------------------------------------------------------------------------------------------------------------------------------
>B92
TTCCCTTATTTGGAATTTGAAAAGTATGTCAAAAGAATTGTGGGGTCTTTTTGGGGCTTTTGCTGCCCCCTTTTACACAATGTGGCTATCCTGCCTTTGATGCCCTTTATATGCATGTATACAAGCTAAGCAGGCCTTTCACTTTTCTCGCCAACTTACAAGGCCTTTCTGTGTAAACAATAT-CTGCACCTTT--ACCCCGTTGCCCGGCAACGGTCAGGTCTCTGCCAAGTATTTGCTG-ACGCAACCCCCACTGGATGGGGCTTGGCCATAGGCCATCGGCGCATGCGTGGAACCTTTGTGGCTCCTCTATCGATCCATACTGCGGAACTCCTATCAGCTTGTTTTGATTGCAGCCGGTCTGGAGCGAAACTCATCGGGACTGACAACTCGGTTGTTCTCTCTCGGAAATACACCTCATTCCCATGGCTGCTCGGGTGTGCTGCCAACTGGATCCTGCGCGGGACGTCCTTTGTTTACGTCCCGTCGGCGCTGAATCCCGCGGACGACCCGTCTCGCGGCCGTTTGGGCCTCTACCGTCCCCTTCTTCATCTGCCGTTCCGGCCGACCACGGGGCGCACCTCTCTTTACGCGGTCTCCCCGTCTGTGCCTTCTCATCTGCCGGACCGTGTGCACTTCGCTTCACCTCTGCACGTCGCATGGAGACCACCGTGAACGCCCATCAGGTCTTGCCCAAGG--------------------------TCTTACATAAGAGGACTCTTGGACTCTCAGCAATGTCAACGTCCGACCTTGAGGCA-TACTTCA-AAGACTGTTTGTTT-AAAGACTGGGAGGAGTTGGGGGAGG-AGATTAGGTTAATGATCTTTGTACTAGGAG--GCTGTAGGCATAAATT--GGTCTGTTA---------------------------------------------------------------------------------------------------------------------------------------------------------------------------------------------------------------------------------------------------------------------------------------------
>B94
--------------------GAAGTATGTC-AACGAATTGTGGGGCTTTT----GGGCTTTGCTG-CCCCTTTTACACAATGTGGCTATCCTGCT-TTGATG-CCTTTATATGCATGTATACAAGCTAAGCAGGCTTTC--ACTTTCTCGCCAACTTACAAGGCCTTTCTGTGTAAACAATAT-CTGAACCTTT--ACCCCGTTGCCCGGCAACGGTCAGGTCTCTGCCAAGTGTTTGCTG-ACGCAACCCCCACTGGATGGGGCTTGGCCATAGGCCATCGGCGCATGCGTGGAACCTTTGTGGCTCCTTTGCCGATCCATACTGCGGAACTCCTAGCAGCTTGTTTTGCTCGCAGCCGGTCTGGAGCAAACCTTATCGGGACTGACAACTCTGTTGTCCTCTCTCGGAAATACACCTCCTTCCCATGGCTGCTCGGGTGTGCTGCCAACTGGATCCTGCGCGGGACGTCCTTTGTCTACGTCCCGTCGGCGCTGAATCCCGCGGACGACCCGTCTCGGGGCCGTTTGGGCCTCTACCGTCCCTTTCTGCGTCTGCCGTTCCGGCCGACCACGGGGCGTACCTCTCTTTACGCGGTCTCCCCGTCTGTGCCTTCTCATCTGCCGGCCCGTGTGCACTTCGCTTCACCTCTGCACGTCGCATGGAGACCACCGTGAACGCCCACCAGGTCTTGCCCAAGG--------------------------TCTTACATAAGAGGACTCTTGGACTCTCAGCAATGTCAACGACCGACCTTGAGGCA-TACTTCA-AAGACTGTTTGTTT-AAGGACTGGGAGGAGTTGGGGGAGG-AGATTAGGTTAAAGGTCTTTGTACTAGGAG--GCTGTAGGCATAAATT-GGGTCTGTTAA--------------------------------------------------------------------------------------------------------------------------------------------------------------------------------------------------------------------------------------------------------------------------------------------
>B95
-------------------------------------------------------------------------------------------------------------------------------------------------------------------------------------------------------------------------------------------------------ACCCCCACTGGATGGGGGTTGGCCATAGGCCATCGGCGCATGCGTGGAACCTTTGTGGCTCCTCTGCTGATCCATACTGCGGTCCTCCTAGCAGCTTGTGTTGCTCGCAGCAGGTCTGGAGCGAAACTTATCGGGACTGACAACTCTGTTGTCCTCTCTCGGAAATACACCTCCTTCCCATGGCTGCTCGGTTGTGCTGCCAACTGGATCCTGCGCGGGACGTCCTTTGTCTACGTCCCGTCGGCGCTGAATCCCGCGGACGACCCGTCTCGGGGCCGTTTGGGCCTCTACCGTCCCCTTCTTCATCTGCCGTTCCGGCCGACCACGGGGCGCACCTCTCTTTACGCGGTCTCCCCGTCTGTGCCTTCTCATCTGCCGGACCGTGTGCACTTCGCTTCACCTCTGCACGTCGCATGGAAACCACCGTGAACGCCCACCAGGCCTTGCCCAAGG--------------------------TCTTACATAAGAGGACTCTTGGACTCTCAGCAATGTCAACGACCGACCTTGAGGCA-TACTTCA-AAGACTGTTTGTTT-AAAGACTGGGAGGAGTTGGGGGAGG-AAATTAAGTAAA--------------------------------------------------------------------------------------------------------------------------------------------------------------------------------------------------------------------------------------------------------------------------------------------------------------------------------------------
>B96
--------------------GAAGTATGTC-AAAGAATTGTGGGTCTTTT----GGGCTTTGCTG-CTCCTTTTACTCAATGTGGTTATCCCGCC-TTGATG-CCTTTATATGCATGTATACAATCTAAACAGGCTTTC--ACTTTCTCGCCAACTTACAAGGCCTTTCTGTGTCAACAATAC-CTGCACCTTT--ACCCCGTTGCCCGGCAACGGTCAGGTCTCTGCCAAGTGTTTGCTG-ACGCAACCCCCACTGGATGGGGCTTGGCCATAGGCCATCGGCGCATGCGTGGAACCTTTGTGGCTCCTCTGCCGATCCATACTGCGGAACTCCTAGCAGCTTGTTTTGCTCGCAGCCGGTCTGGAGCTAAACTTATCGGGACTGACAACTCTGTTGTCCTCTCTCGGAAATACACCTCCTTCCCATGGCTGCTCGGGTGTGCTGCCAACTGGATCCTGCGCGGGACGTCCTTTGTCTACGTCCCGTCGGCGCTGAATCCCGCGGACGACCCGTCTCGGGGCCGTTTGGGCCTCTACCGTCCCCTTCTTCATCTGCCGTTCCAGCCGACCACGGGGCGCACCTCTCTTTACGCGGTCTCCCCGTCTGTGCCTTCTCATCTGCCGGACCGTGTGCACTTCGCTTCACCTCTGCACGTCGCATGGAGACCACCGTGAACGCCCACCAGGTCTTGCCCAAGC--------------------------TCTTACATAAGAGGACTCTTGGACTCTCAGCAATGTCAACGACCGACCTTGAGGCA-TACTTCA-AAGACTGTTTGTTT-AAGGACTGGGAGGAGTTGGGGGAGG-AGATTAGGTTAAAGGTCTTTGTACTAGGAG--GCTGTAGGCATAAATT-GGGTCTGTTAA--------------------------------------------------------------------------------------------------------------------------------------------------------------------------------------------------------------------------------------------------------------------------------------------
>B100
-----------------------------------------------------------ATTCCT-GCCCATTTACACAATGTGGCTATCATGCT-TTGATG-CCTTTATATGCATGTATACAATCTAAGCAGGCTTTC--ACTTTCTAGCCAACTTACAAGGCCTTTCTGTGTAAACAATAT-CTGCACCTTT--ACCCCGTTGCCCGGCACCGGTCAGGTCTCTGCCAAGTATTTCATG-AGGCAACCCCCACTGGATGGGGCTTGGCCATAGGCCATCAGCGCATGCGTGGAACCTTTGTGGCTCCTCTGCCGATCCATACTGCGGAACTCCTGGCAGCTTGTTTCGCTCGCA-CCGGTCTGGAGCGAAACTTATCGGGACTGACAACTCTGTTGTCCTTTCTCGCAAATACACCTCCTTCCCATGGCTGCTCGGGTGTGCTGCCAACTGGATCCTGCGCGGGACGTCCTTTGTCTACGTCCCGTCGGCGCTGAATCCCGCGGACGACCCGTCTCGGGGCCGTTTGGGACTCTACCGTCCCCTTCTTCGTCTGCCGTTCCGGCCGACCACGGGGCGCACCTCTCTTTACGCGGTCTCCCCGTCTGTGCCTTCTCATCTGCCGGACCGTGTGCACTTCGCTTCACCTCTGCACGTCGCATGGAGACCACCGTGAACGCCCACCAGGTCTTGCCCAAGG--------------------------TCTTACATAAGAGGACTCTTGGACTCTCAGCAATGTCAACGTCCGACCTTGAGGCT-TACTTCA-AAGACTGTTTGTTT-AAAGACTGGGAGGAGGTGGGGGAGG-AGAACTGGTT----GTTTAAAGACTGGGAGGAGTTGGGGGAGGATATTTTGG----------------------------------------------------------------------------------------------------------------------------------------------------------------------------------------------------------------------------------------------------------------------------------------------------
>B102
-------------------------------------------------------------------------------------------------------------------------------------------------------------------------------------------------T--CCCCCGTTCCCCGGCAAGGGGCCGGTTTGTGCCAAGTGTTTGCTG-CCGCAACCCCCCCGGGATGGGGCTTGCCCATAGGCCATCGGCGCATGCGGGGAACCTTTGTGGCTCCTCTCCCGATCCATAATGCGGAACTCCTAGCAGCGTGTTTCGCTCGCAGCAGGTCTGGAGCGAACCTTATCGGGACTGACAACTCTGTTGTCCTCTCTCGGAAATACACCTCCTTCCCATGGCTGCTCGGATGTGCTGCCAACTGGATCCTGCGCGGGACGTCCTTTGTCTACGTCCCGTCGGCGCTGAATCCCGCGGACGACCCGTCTCGGGGCCGTTTGGGTCTCTACCGTCCCCTTCTTTCTCTGCCGTTCCGGCCAACCACGGGGCGCACCTCTCTTTACGCGGTCTCCCCGTCTGTGCCTTCTCATCTGCCGGACCGTGTGCACTTCGCTTCACCTCTGCACGTCGCATGGAGACCACCGTGAACGCCCACCAGGCCTTGCCCAAGG--------------------------TCTTACATAAGAGGACTCTTGGACTCTCAGCAATGTCAACGACCGACCTTGAGGCA-TACTTCA-AAGACTGTTTGTTT-AAAGACTGGGAGGAGTTGGGGGAGG-AGATTAGGTTAATGATCTTTGTACTAGGAG--GCTGTAGGCATAAATT-GGGTCTGTTAA--------------------------------------------------------------------------------------------------------------------------------------------------------------------------------------------------------------------------------------------------------------------------------------------
>B103
-------------------------------------------------------------------CCCTTTTACACAATGTGGCTATCCTGCC-TTGATG-CCTTTATATGCATGTATACAAGCTAAGCAGGCCTTC--ACTTTCTCGCCAACTTACAAGGCCTTTCTGTGTAAACAATAT-CTGCACCTTT--ACCCCGTTGCCCGGCAACGGTCAGGTCTCTGCCAAGTATTTGCTG-ACGCAACCCCCACTGGATGGGGCTTGGCCATAGGCCATCGGCGCATGCGTGGAACCTTTGTGGCTCCTCTGCCGATCCATACTGCGGAACTCCTAGCAGCTTGTTTTGCTCGCAGCCGGTCTGGAGCGAAACTCATCGGGACTGACAACTCGGTTGTTCTCTCTCGGAAATACACCTCATTCCCATGGCTGCTCGGGTGTGCTGCCAACTGGATCCTGCGCGGGACGTCCTTTGTTTACGTCCCGTCGGCGCTGAATCCCGCGGACGACCCGTCTCGCGGCCGTTTGGGCCTCTACCGTCCCCTTCTTCATCTGCCGTTCCGGCCGACCACGGGGCGCACCTCTCTTTACGCGGTCTCCCCGTCTGTGCCTTCTCATCTGCCGGACCGTGTGCACTTCGCTTCACCTCTGCACGTCGCATGGAGACCACCGTGAACGCCCATCAGGTCTTGCCCAAGG--------------------------TCTTACATAAGAGGACTCTTGGACTCTCAGCAATGTCAACGTCCGACCTTGAGGCA-TACTTCA-AAGACTGTTTGTTT-AAAGACTGGGAGGAGTTGGGGGAGG-AGATTAAGTTA---------------------------------------------------------------------------------------------------------------------------------------------------------------------------------------------------------------------------------------------------------------------------------------------------------------------------------------------
>B104
-----------------TTGAAAGTATGTC-AAAGAATTGTGGGTCTTTT----GGGCTTTGCTG-CCCCTTTTACACAATGTGGCTATCCTGCC-TTGATG-CCTTTATATGCATGTATACAATCTAAGCAGGCTTTC--ACTTTCTCGCCAACTTACAAGGCCTTTCTGTGTAAACAATAT-CTGCACCTTT--ACCCCGTTGCCCGGCAACGGTCAGGTCTCTGCCAAGTGTTTGCTG-ACGCAACCCCCACTGGATGGGGCTTGGCCATAGGCCATCAGCGCATGCGTGGAACCTTTGTGGCTCCTCTGCCGATCCATACTGCGGAACTCCTAGCAGCGTGTTTTGCTCGCAGCCGGTCTGGGGCGACACTTATAGGGACTGACAACTCTGTTGTCCTCTCTCGGAAATACACCTCCTTCCCATGGCTGCTCGGGTGTGCTGCCAACTGGATCCTGCGCGGGACGTCCTTTGTCTACGTCCCGTCGGCGCTGAATCCCGCGGACGACCCGTCTCGGGGCCGCTTGGGCCTCTACCGTCCTCTTCTTCGTCTGCCGTTCCGGCCGACCACGGGGCGCACCTCTCTTTACGCGGTCTCCCCGTCTGTGCCTTCTCATCTGCCGGACCGTGTGCACTTCGCTTCACCTCTGCACGTCGCATGGAAACCACCGTGAACGCCCACCAGGTCTTGCCCAAGG--------------------------TCTTACATAAGAGGACTCTTGGACTCTCAGCAATGTCAACGACCGACCTTGAGGCA-TACTTCA-AAGACTGTTTGTTT-AAAGACTGGGAGGAGTTGGGGGAGG-AGAATAGGTTAATGATCTTTGTACTAGGAG--GCTGTAGGCATAAATTGGGGTCTGTTAA--------------------------------------------------------------------------------------------------------------------------------------------------------------------------------------------------------------------------------------------------------------------------------------------
>B105
----CCTATTG---AATTTGAAAGTATGTC-AAAGAATTGTGGGTCTTTT----GGGCTTTGCTG-CCCCTTTTACACAATGTGGCTATCCTGCT-TTGATG-CCTTTATATGCATGTATACAATCTAAGCAGGCTTTC--ACTTTCTCGCCAACTTACAAGGCCTTTCTGTGTAAACAATAT-CTGCACCTTT--ACCCCGTTGCCCGGCAACGGTCAGGTCTCTGCCAAGTGTTTGCTG-ACGCAACCCCCACTGGATGGGGCTTGGCCATAGGCCATCGGCGCATGCGTGGAACCTTTGTGGCTCCTCTGCCGATCCATACCGCGGAACTCCTAGCGGCTTGTTTTGCTCGCAGCCGGTCTGGAGCAAAACTTATCGGGACTGACAACTCTGTTGTCCTCTCTCGGAAATACACCTCCTTCCCATGGCTGCTCGGATGTGCTGCCAACTGGATCCTGCGCGGGACGTCCTTTGTCTACGTCCCGTCGGCGCTGAATCCCGCGGACGACCCGTCTCGGGGCCGTTTGGGGCTCTACCGTCCCCTTCTTCATCTGCCGTTCCGGCCAACCACGGGGCGCACCTCTCTTTACGCGGTCTCCCCGTCTGTGCCTTCTCATCTGCCGGACCGTGTGCACTTCGCTTCACCTCTGCACGTCGCATGGAGACCACCGTGAACGCCCACCAGGTCTTGCCCAAGG--------------------------TCTTACATAAGAGGACTCTTGGACTCTCAGCAATGTCAACGACCGACCTTGAGGCA-TACTTCA-AAGACTGTTTGTTT-AAAGACTGGGAGGAGTTGGGGGAGG-AGACTAGGTTAATGATCTTTGTACTAGGAG--GCTGTAGGCATAAAT--GGGTCTGTTAA--------------------------------------------------------------------------------------------------------------------------------------------------------------------------------------------------------------------------------------------------------------------------------------------
>B107
----------------ATTTGAAGTATGTC-AAAGAATTGTGGGTCTTTT----GGGCTTTGCTG-CCCCTTTTACACAATGTGGCTATCCTGCC-TTGATG-CCTTTATATGCATGTATACAAGCTAAGCAGGCTTTC--ACTTTCTCGCCAACTTACAAGGCCTTTCTGTGTAAACAATAT-CTGCACCTTT--ACCCCGTTGCCCGGCAACGGTCAGGTCTCTGCCAAGTGTTTGCTG-ACGCAACCCCCACTGGATGGGGCTTGGCCATAGGCCATCGGCGCATGCGTGGAACCTTTGTGGCTCCTCTGCCGATCCATACTGCGGAACTCCTGGCAGCTTGTTTTGCTCGCAGCCGGTCTGGAGCGAAACTCATCGGGACTGACAACTCGGTTGTCCTCTCTCGCAAATACACCTCGTTCCCATGGCTGCTAGGGTGTGCTGCCAACTGGATCCTGCGCGGGACGTCCTTTGTTTACGTCCCGTCGGCGCTGAATCCCGCGGACGACCCGTCTCGGGGCCGTTTGGGCCTCTACCGTCCCCTTCTTCATCTGCCGTTCCGGCCGACCACGGGGCGCACCTCTCTTTACGCGGTCTCCCCGTCTGTGCCTTCTCATCTGCCGGACCGTGTGCACTTCGCTTCACCTCTGCACGTCGCATGGAGACCACCGTGAACGCCCATCAGGTCTTGCCCAAGG--------------------------TCTTACATAAGAGGACTCTTGGACTCTCAGCAATGTCAACATCCGACCTTGAGGCA-TACTTCA-AAGACTGTTTGTTT-AAAGACTGGGAGGAGTTGGGGGAGG-AGATTAGGTTAATGATCTTTGTACTCGGAG--GCTGTAGGCATAAATT-GGGTCTGTTAA--------------------------------------------------------------------------------------------------------------------------------------------------------------------------------------------------------------------------------------------------------------------------------------------
>B108
-------------------TGAAGTATGTC-AAAGAATTGTGGGGCTTTT----GGGCTTTGCTG-CCCCTTTTACACAATGTGGCTATCCTGCG-TTGATG-CCTTTATATGCATGTATACAAGCTAAGCAGGCTTTC--ACTTTCTCGCCAACTTACAAGGCCTTTCTGTGTCAACAATAT-CTGCACCTTT--ACCCCGTTGCTCGGCAACGGTCTGGTCTCTGCCAAGTGTTTGCTG-ACGCAACCCCCACTGGCTGGGGCTTGGCCATAGGCCATCGGCGCATGCGTGGAACCTTTGTGGCTCCTCTGCCGATCCATACTGCGGAACTCCTAGCAGCTTGTTTTGCTCGCAGCCGGTCTGGAGCAAACATTCTCGGAACTGACAACTCTGTTGTCCTCTCTCGGAAATACACCTCCTTCCCATGGCTGCTCGGGTGTGCTGCCAACTGGATCCTGCGAGGGACGTCCTTTGTCTACGTCCCGTCGGCGCTGAATCCCGCGGACGACCCGTCTCGGGGCCGTTTGGGCCTCTACCGTCCCCTTCTTCGCCTGCCGTTCCGGCCGACCACGGGGCGTACCTCTCTTTACGCGGTCTCCCCGTCTGTGCCTTCTCATCTGCCGGACCGTGTGCACTTCGCTTCACCTCTGCACGTCGCATGGAGACCACCGTGAACGCCCACCAGGTCTTGCCCAAGG--------------------------TCTTACATAAGAGGACTCTTGGACTCTCAGCAATGTCAACGACCGACCTTGAGGCA-TACTTCA-AAGACTGTTTGTTT-AAGGACTGGGAGGAGTTGGGGGAGG-AGACTAGGTTAATGATCTTTGTACTAGGAG--GCTGTAGGCATAAATG-GGGTCTGTTAA--------------------------------------------------------------------------------------------------------------------------------------------------------------------------------------------------------------------------------------------------------------------------------------------
>B109
----CCTATTG----AAATTGAAGTATGTC-AAAGAATTGTGGGTCTTTT----GGGCTTTGCTG-CCCCTTTTACACAATGTGGCTATCCTGCC-TTGATG-CCTTTATATGCATGTATACAAGCTAAGCAGGCTTTC--ACTTTTTCGCCAACTTACAAGGCCTTTCTGTGTAAACAATAT-CTGCACCTTT--ACCCCGTTGCCCGGCAACGGTCAGGTCTCTGCCAAGTGTTTGCTG-ACGCAACCCCCACTGGATGGGGCTTGGCCATAGGCCATCGGCGCATGCGTGGAACCTTTGTGGCTCCTCTGCCGATCCATACTGCGGAACTCCTAGCAGCGTGTTTTGCTCGCAGCAGGTCTGGAGCGACACTTATCGGGACTGACAACTCTGTTGTCCTCTCTCGGAAATACACCTCCTTCCCATGGCTGCTCGGATGTGCTGCCAACTGGATCCTGCGCGGGACGTCCTTTGTCTACGTCCCGTCGGCGCTGAATCCCGCGGACGACCCGTCTCGGGGCCGTTTGGGACTCTACCGTCCCCTTCTTCATCTGCCGTTCCGGCCGACCACGGGGAGAACCTCTCTTTACGCAGTCTCCCCGTCTGTGCCTTCTCATCTGCCGGACCGTGTGCACTTCGCTTCACCTCTGCACGTCGCATGGAGACCACCGTGAACGCCCACCAGGTCTTGCCCAAGG--------------------------TCTTACATAAGAGGACTCTTGGACTCTCAGCAATGTCAACGACCGACCTTGAGGCA-TACTTCA-AAGACTGTTTGTTT-AAAGACTGGGAGGAGTTGGGGGAGG-AGATTAGGTTAATGATCTTTGTACTAGGAG--GCTGTAGGCATAAATT-GGGTCTGTTAA--------------------------------------------------------------------------------------------------------------------------------------------------------------------------------------------------------------------------------------------------------------------------------------------
>B110
------------------TTGAAGTATGTC-AAAGAATTGTGGGTCTTTT----GGGCTTTGCTG-CCCCTTTTACACAATGTGGCTATCCTGCC-TTGATG-CCTTTATATGCATGTATACAAGCTAAGCAGGCTTTC--ACTTTCTCGCCAACTTACAAGGCCTTTCTGTGTAAACAATAT-CTGCACCTTT--ACCCCGTTGCCCGGCAACGGGCCGGTCTCTGCCAAGTGTTTGCTG-ACGCAACCCCCACTGGATGGGGCTTGGCCATAGGCCATCGGCGCATGCGTGGAACCTTTGTGGCTCCTCTGCCGATCCATACTGCGGAACTCCTAGCAGCGTGTTTCGCTCGCAGCAGGTCTGGAGCGAACCTTATCGGGACTGACAACTCTGTTGTCCTCTCTCGGAAATACACCTCCTTCCCATGGCTGCTCGGATGTGCTGCCAACTGGATCCTGCGCGGGACGTCCTTTGTCTACGTCCCGTCGGCGCTGAATCCCGCGGACGACCCGTCTCGGGGCCGTTTGGGTCTCTACCGTCCCCTTCTTTCTCTGCCGTTCCGGCCAACCACGGGGCGCACCTCTCTTTACGCGGTCTCCCCGTCTGTGCCTTCTCATCTGCCGGACCGTGTGCACTTCGCTTCACCTCTGCACGTCGCATGGAGACCACCGTGAACGCCCACCAGGCCTTGCCCAAGG--------------------------TCTTACATAAGAGGACTCTTGGACTCTCAGCAATGTCAACGACCGACCTTGAGGCA-TACTTCA-AAGACTGTTTGTTT-AAAGACTGGGAGGAGTTGGGGGAGG-AGATTAGGTTAATGATCTTTGTACTAGGAG--GCTGTAGGCATAAATG--GGTCTGTTAA--------------------------------------------------------------------------------------------------------------------------------------------------------------------------------------------------------------------------------------------------------------------------------------------
>B113
----CCTATTG----ATTTGAAAGTATGTC-AAAGAATTGTGGGTCTTTT----GGGCTTTGCTG-CCCCTTTTACACAATGTGGCTATCCTGCC-TTGATG-CCTTTATATGCATGTATACAATCTAAGCAGGCTTTC--ACTTTCTCGCCAACTTACAAGGCCTTTCTGTGTCAACAATAC-CTGCACCTTT--ACCCCGTTGCCCGGCAACGGTCTGGTCTCTGCCAAGTGTTTGCTG-ACGCAACCCCCACTGGATGGGGCTTGGCCATAGGCCATCGGCGCATGCGTGGAACCTTTGTGGCTCCTCTGCCGATCCATACTGCGGAACTCCTAGCAGCTTGTTTTGCTCGCAGCCGGTCTGGAGCAAGACTTATCGGGACTGACAACTCTGTTGTCCTCTCTCGCAAATACACCTCCTTCCCATGGCTGCTCGGATGTGCTGCCAACTGGATCCTGCGCGGGACGTCCTTTGTCTACGTCCCGTCGGCGCTGAATCCCGCGGACGACCCGTCTCGGGGCCGTTTGGGCCTCTACCGTCCCCTTCTTCATCTGCTGTTCCAGCCGACCACGGGGCGCACCTCTCTTTACGCGGTCTCCCCGTCTGTGCCTTCTCATCTGCCGGACCGTGTGCACTTCGCTTCACCTCTGCACGTCGCATGGAAACCACCGTGAACGCCCACCAGGTCTTGCCCAAGGTCTTGCCCAAG--------------CTCTTATATAAGAGGACTCTTGGACTCTCAGCAATGTCAACGACCGACCTTGAGGCA-TACTTCA-AAGACTGTTTGTTT-AAAGACTGGGAGGAGTTGGGGGAGG-AGATTAGGTTAATGATCTTTGTACTAGGAG--GCTGTAGGCATATAATTGGGTCTGTTAA--------------------------------------------------------------------------------------------------------------------------------------------------------------------------------------------------------------------------------------------------------------------------------------------
>B114
----CCTATTG---AATTTGAAAGTATGTC-AAAGAATTGTGGGTCTTTT----GGGCTTTGCTG-CCCCTTTTACACAATGTGGCTATCCTGCC-TTGATG-CCTTTATATGCATGTATACAAGCTAAGCAGGCTTTC--ACTTTTTCGCCAACTTACAAGGCCTTTCTGTGTAAACAATAT-CTGAACCTTT--ACCCCGTTGCCCGGCAACGGTCAGGTCTCTGCCAAGTGTTTGCTG-ACGCAACCCCCACTGGATGGGGCTTGGCCATAGGCCATCGGCGCATGCGTGGAACCTTTGTGGCTCCTCTGCCGATCCATACTGCGGAACTCCTAGCGGCGTGTTTTGCTCGCAGCAGGTCTGGGGCAACACTTATCGGGACTGACAACTCTGTTGTCCTCTCTCGGAAATACACCTCCTTCCCATGGCTGCTAGGGTGTGCTGCCAACTGGATCCTGCGCGGGACGTCCTTTGTCTACGTCCCGTCGGCGCTGAATCCCGCGGACGACCCGTCTCGGGGCCGTTTGGGCCTCTACCGTCCCCTTCTTCGTCTGCCGTTCCGGCCGACCACGGGGCGCACCTCTCTTTACGCGGCCTCCCCGTCTGTGCCTTCTCATCTGCCGGACCGTGTGCACTTCGCTTCACCTCTGCACGTCGCATGGAAACCACCGTGAACGCCCACCAGGTCTTGCCCAAGG--------------------------TCTTACATAAGAGGACTCTTGGACTCTCAGCAATGTCAACGACCGACCTTGAGGCA-TACTTCA-AAGACTGTTTGTTT-AAAGACTGGGAGGAGTTGGGGGAGG-AGATTAGGTTAAAGATTTTTGTACTAGGAG--GCTGTAGGCATAAATT-GGGTCTGTTAA--------------------------------------------------------------------------------------------------------------------------------------------------------------------------------------------------------------------------------------------------------------------------------------------
>B115
--------------------GAAGTATGTC-AAAGAATTGTGGGTCTTTT----GGGCTTTGCTG-CCCCTTTTACACAATGTGGCTATCCTGCC-TTGATG-CCTTTATATGCATGTATACAATCTAAGCAGGCTTTC--ACTTTCTCGCCAACTTACAAGGCTTTTTTGTGTAAACAATAT-CTGAACCTTT--ACCCCGTTGCCCGGCAACGGTCAGGTCTCTGCCAAGTGTTTGCTG-ACGCAACCCCCACTGGATGGGGCTTGGCCATAGGGCATCGGCGCATGCGTGGAACCTTTGTGGCTCCTCTGCCGATCCATACTGCGGAACTCCTAGCAGCTTGTTTTGCTCGCAGCCGGTCTGGAGCAAACATTATCGGAACCGACAACTCTGTTGTCCTCTCTCGAAAATACACCTCCTTTCCATGGCTGCTAGGGTGTGCTGCCAACTGGATCCTGCGCGGGACGTCCTTTGTTTACGTCCCGTCGGCGCTGAATCCCGCGGACGACCCGTCTCGGGGCCGGTTGGGCCTCTACCGTCCCCTTCTTCTTCTGCCGTTCCGGCCGACCACGGGGCGCACCTCTCTTTACGCGGTCTCCCCGTCTGTGCCTTCTCATCTGCCGGACCGTGTGCACTTCGCTTCACCTCTGCACGTCGCATGGAGACCACCGTGAACGCCCGCCAGGTCTTGCCCAAGG--------------------------TCTTACATAAGAGGACTCTTGGACTCTCAGCAATGTCAACGACCGACCTTGAGGCA-TACTTCA-AAGACTGTGTGTTT-AAAGACTGGGAGGAGTTGGGGGAGG-AGATTAGGTTAAAGGTCTTTGTACTAGGAG--GCTGTAGGCATAAATT-GGGTCTGTTAA--------------------------------------------------------------------------------------------------------------------------------------------------------------------------------------------------------------------------------------------------------------------------------------------
>B117
---------------ATTGTGAAGTATGTC-AGAGAATTGTGGGTCTTTT----GGGCTTTGCTG-CCCCTTTTACACAATGTGGCTATCCTGCC-TTGATG-CCTTTATATGCATGTATACAATCTAAGCAGGCTTTT--ACTTTCTCGCCAACTTACAAGGCCTTTCTGTGTAAACAATAT-CTGCACCTTT--ACCCCGTTGCCCGGCAACGATCAGGTCTCTGCCAAGTGTTTGCTG-ACGCAACCCCCACTGGATGGGGCTTGGCTATTGGCCACCGCCGCATGCGTGGAACCTTTGTGGCTCCTCTGCCGATCCATACTGCGGAACTCCTAGCAGCTTGTTTTGCTCGCAGCCGGTCTGGAGCGAAACTTATCGGAACCGACAACTCTGTTGTCCTCTCTCGGAAATACACCTCCTTTCCATGGCTGCTAGGATGTGCTGCCAACTGGATCCTGCGCGGGACGTCCTTTGTCTACGTCCCCTCGGCGCTGAATCCCGCGGACGACCCGTCTCGGGGCCGTTTGGGTCTCTACCGTCCCCTTCTTCGTCTGCCGTTCCGGCCGACCACGGGGCGCACCTCTCTTTACGCGGTCTCCCCGTCTGTGCCTTCTCATCTGCCGGACCGTGTGCACTTCGCTTCACCTCTGCACGTCGCATGGAAACCACCGTGAACGCCCATCAGGTCTTGCCCAAGG--------------------------TCTTATATAAGAGGACTCTTGGACTCTCAGCAATGTCAACGACCGACCTTGAGGCA-TACTTCA-AAGACTGTGTGTTT-AAGGACTGGGAGGAGTTGGGGGAGG-AGACTAGGTTAATGATCTTTGTACTAGGAG--GCTGTAGGCATAAATT-GGGTCTGTTAA--------------------------------------------------------------------------------------------------------------------------------------------------------------------------------------------------------------------------------------------------------------------------------------------
>B123
----CCTATTG---ATTTGGAAAGTATGTC-AAAGAATTGTGGGTCTTTT----GGGCTTTGCTG-CCCCTTTTACACAATGTGGCTATCCTGCC-TTGATG-CCTTTATATGCATGTATACAAGCTAAGCAGGCCTTC--ACTTTCTCGCCAACTTACAAGGCCTTTCTGTGTAAACAATAT-CTGCACCTTT--ACCCCGTTGCCCGGCAACGGTCAGGTCTCTGCCAAGTATTTGCTG-ACGCAACCCCCACTGGATGGGGCTTGGCCATAGGCCATCGGCGCATGCGTGGAACCTTTGTGGCTCCTCTGCCGATCCATACTGCGGAACTCCTAGCAGCTTGTTTTGCTCGCAGCCGGTCTGGAGCGAAACTCATCGGGACTGACAACTCGGTTGTTCTCTCTCGGAAATACACCTCATTCCCATGGCTGCTCGGGTGTGCTGCCAACTGGATCCTGCGCGGGACGTCCTTTGTTTACGTCCCGTCGGCGCTGAATCCCGCGGACGACCCGTCTCGCGGCCGTTTGGGCCTCTACCGTCCCCTTCTTCATCTGCCGTTCCGGCCGACCACGGGGCGCACCTCTCTTTACGCGGTCTCCCCGTCTGTGCCTTCTCATCTGCCGGACCGTGTGCACTTCGCTTCACCTCTGCACGTCGCATGGAGACCACCGTGAACGCCCATCAGGTCTTGCCCAAGG--------------------------TCTTACATAAGAGGACTCTTGGACTCTCAGCAATGTCAACGTCCGACCTTGAGGCA-TACTTCA-AAGACTGTTTGTTT-AAAGACTGGGAGGAGTTGGGGGAGG-AGATTAGGTTAATGATCTTTGTACTAGGAG--GCTGTAGGCATAAATT-GGGTCTGTTAA--------------------------------------------------------------------------------------------------------------------------------------------------------------------------------------------------------------------------------------------------------------------------------------------
>B130
----CCTATTG----AATTGAAAGTATGTC-AAAGAATTGTGGGTCTTTT----GGGCTTTGCTG-CACCTTTTACACAATGTGGTTATCCTGCT-TTGATG-CCTTTATATGCATGTATACAATCTAAGCAGGCTTTC--ACTTTCTCGCCAACTTACAAGGCATTTCTGCGTAACCAATAT-CTGCACCTTT--ACCCCGTTGCCCGGCAACGGTCAGGTCTCTGCCAAGTGTTTGCTG-ACGCAACCCCCACTGGATGGGGCTTGGCCATAGGCCATCAGCGCATGCGTGGAACCTTTGTGGCTCCTCTGCCGATCCATACTGCGGAACTCCTAGCGGCTTGTTTTGCTCGCAGCCGGTCTGGAGCAAAACTTATCGGGACTGACAACTCTGTTGTCCTCTCTCGGAAATACACCTCCTTCCCATGGCTGCTCGGGTGTGCTGCCAACTGGATCCTACGCGGGACGTCCTTTGTCTACGTCCCGTCGGCGCTGAATCCCGCGGACGACCCGTCTCGGGGCCGTTTGGGACTCTACCGTCCCCTTCTTCATCTGCCGTTCCGGCCGACCACGGGGCGCACCTCTCTTTACGCGGTCTCCCCGTCTGTGCCTTCTCATCTGCCGGTCCGTGTGCACTTCGCTTCACCTCTGCACGTCGCATGGAGACCACCGTGAACGCCCACCAGGTCTTGCCCAAGG--------------------------TCTTACATAAGAGGACTCTTGGACTCTCAACAATGTCAACGACCGACCTTGAGGCA-TACTTCA-AAGACTGTTTGTTT-AAAGACTGGGAGGAGTTGGGGGAGG-AGATTAGGTTAAAGATTTTTGTACTAGGAG--GCTGTAGGCATAAATT-GGGTCTGTTA---------------------------------------------------------------------------------------------------------------------------------------------------------------------------------------------------------------------------------------------------------------------------------------------
>B132
----CCTATTG----ATTGGAAAGTATGTC-AAAGAATTGTGGGTCTTTT----GGGCTTTGCTG-CCCCTTTTACACAATGTGGCTATCCTGCT-TTGATG-CCTTTATATGCGTGTATACAATCTAAGCAGGCTTTC--ACTTTCTCGCCAACTTACAAGGCCTTTCTGTGTAAACAATAT-CTGCACCTTT--ACCCCGTTGCCCGGCAACGGTCAGGTCTTTGCCAAGTGTTTGCTG-ACGCAACCCCCACTGGATGGGGCTTGGCCATAGGCCATCAGCGCATGCGTGGAACCTTTGTGGCTCCTCTGCCGATCCATACCGCGGAACTCCTAGCGGCTTGTTTTGCTCGCAGCCGGTCTGGAGCGAAACTTATTGGGACTGACAACTCTGTTGTCCTCTCTCGGAAATACACCTCCTTCCCATGGCTGCTCGGGTGTGCTGCCAACTGGATCCTGCGCGGGACGTCCTTTGTCTACGTCCCGTCGGCGCTGAATCCCGCGGACGACCCGTCTCGGGGCCGTTTGGGACTCTACCGTCCCCTTCTTTCTCTGCCGTTCCGGCCGACCACGGGGCGCACCTCTCTTTACGCGGTCTCCCCGTCTGTGCCTTCTCATCTGCCGGACCGTGTGCACTTCGCTTCACCTCTGCACGTCGCATGGAGACCACCGTGAACGCCCACCAGGTCTTGCCCAAGG--------------------------TCTTACATAAGAGGACTCTTGGACTCTCAGCAATGTCAACGACCGACCTTGAGGCA-TACTTCA-AAGACTGTTTGTTT-AAAGACTGGGAGGAGTTGGGGGAGG-AGACTAGGTTAATGATCTTTGTACTAGGAG--GCTGTAGGCATAAATT-GGGTCTGTTAA--------------------------------------------------------------------------------------------------------------------------------------------------------------------------------------------------------------------------------------------------------------------------------------------
>B156
----CCTATTG---AATTTGAAAGTATGTC-AAAGAATTGTGGGTCTTTT----GGGCTTTGCTG-CCCCTTTTACACAATGTGGCTATCCTGCC-TTGATG-CCGTTATATGCGTGTATACAAGCTAAGCAGGCTTTC--ACTTTCTCGCCAACTTACAAGGCCTTTCTGTGTCAACAATAT-CTGCACCTTT--ACCCCGTTGCCCGGCAACGGTCAGGTCTCTGCCAAGTGTTTGCTG-ACGCAACCCCCACTGGATGGGGCTTGGCCATAGGCCATCGGCGCATGCGTGGAACCTTTGTGGCTCCTCTGCCGATCCATACTGCGGAACTCTTAGCAGCTTGTTTTGCTCGCAGCCGGTCTGGAGCAAACCTTATCGGGACTGACAACTCTGTTGTCCTCTCTCGGAAATACACCTCCTTCCCATGGCTGCTCGGATGTGCTGCCAACTGGATCCTGCGCGGGACGTCCTTTGTCTACGTCCCGTCGGCGCTGAATCCCGCGGACGACCCGTCTCGGGGCCGTTTGGGCCTCTACCGTCCCCTTCTTCATCTGCCGTTCCGGCCGACCACGGGGCGCACCTCTCTTTACGCGGTCTCCCCGTCTGTGCCTTCTCATCTGCCGGACCGTGTGCACTTCGCTTCACCTCTGCACGTCGCATGGAAACCACCGTGAACGCCCACCAGGTCTTGCCCAAGG--------------------------TCTTACATAAGAGGACTCTTGGACTCCCAGCGATGTCAACGACCGACCTTGAGGCA-TACTTCA-AAGACTGTTTGTTT-AAAGACTGGGAGGAGTTGGGGGAGG-AGATTAGGTTAATGATCTTTGTACTTGGAG--GCTGTAGGCATAAATTGGGGTCTGTTA---------------------------------------------------------------------------------------------------------------------------------------------------------------------------------------------------------------------------------------------------------------------------------------------
>B158
------TATTG---GATTTGAAAGTATGTC-AAAGAATTGTGGGTCTTTT----GGGCTTTGCTG-CCCCTTTTACACAATGTGGCTATCCTGCC-TTGATG-CCGTTATATGCGTGTATACAAGCTAAGCAGGCTTTC--ACTTTCTCGCCAACTTACAAGGCCTTTCTGTGTCAACAATAT-CTGCACCTTT--ACCCCGTTGCCCGGCAACGGTCAGGTCTCTGCCAAGTGTTTGCTG-ACGCAACCCCCACTGGATGGGGCTTGGCCATAGGCCATCGGCGCATGCGTGGAACCTTTGTGGCTCCTCTGCCGATCCATACTGCGGAACTCTTAGCAGCTTGTTTTGCTCGCAGCCGGTCTGGAGCAAACCTTATCGGGACTGACAACTCTGTTGTCCTCTCTCGGAAATACACCTCCTTCCCATGGCTGCTCGGATGTGCTGCCAACTGGATCCTGCGCGGGACGTCCTTTGTCTACGTCCCGTCGGCGCTGAATCCCGCGGACGACCCGTCTCGGGGCCGTTTGGGCCTCTACCGTCCCCTTCTTCATCTGCCGTTCCGGCCGACCACGGGGCGCACCTCTCTTTACGCGGTCTCCCCGTCTGTGCCTTCTCATCTGCCGGACCGTGTGCACTTCGCTTCACCTCTGCACGTCGCATGGAGACCACCGTGAACGCCCACCAGGTCTTGCCCAAGG--------------------------TCTTACATAAGAGGACTCTTGGACTCCCAGCGATGTCAACGACCGACCTTGAGGCA-TACTTCA-AAGACTGTTTGTTT-AAAGACTGGGAGGAGTTGGGGGAGG-AGATTAGGTTAATGATCTTTGTACTTGGAG--GCTGTAGGCATAAATT-GGGTCTGTTA---------------------------------------------------------------------------------------------------------------------------------------------------------------------------------------------------------------------------------------------------------------------------------------------
>B161
----CCTATTG----AATTGAAAGTATGTC-AAAGAATTGTGGGTCTTTT----GGGCTTTGCTG-CCCCTTTTACACAATGTGGCTATCCTGCC-TTGATG-CCGTTATATGCGTGTATACAAGCTAAGCAGGCTTTC--ACTTTCTCGCCAACTTACAAGGCCTTTCTGTGTAAACAATAT-CTGCACCTTT--ACCCCGTTGCCCGGCAACGGTCAGGTCTCTGCCAAGTGTTTGCTG-ACGCAACCCCCACTGGATGGGGCTTGGCCATAGGCCATCGGCGCATGCGTGGAACCTTTGTGGCTCCTCTGCCGATCCATACTGCGGAACTCTTAGCAGCTTGTTTTGCTCGCAGCCGGTCTGGAGCAAACCTTATCGGGACTGACAACTCTGTTGTCCTCTCTCGGAAATACACCTCCTTCCCATGGCTGCTCGGATGTGCTGCCAACTGGATCCTGCGCGGGACGTCCTTTGTCTACGTCCCGTCGGCGCTGAATCCCGCGGACGACCCGTCTCGGGGCCGTTTGGGCCTCTACCGTCCCCTTCTTCATCTGCCGTTCCGGCCGACCACGGGGCGCACCTCTCTTTACGCGGTCTCCCCGTCTGTGCCTTCTCATCTGCCGGACCGTGTGCACTTCGCTTCACCTCTGCACGTCGCATGGAAACCACCGTGAACGCCCACCAGGTCTTGCCCAAGG--------------------------TCTTACATAAGAGGACTCTTGGACTCCCAGCGATGTCAACGACCGACCTTGAGGCA-TACTTCA-AAGACTGTTTGTTT-AAAGACTGGGAGGAGTTGGGGGAGG-AGATTAGGTTAATGATCTTTGTACTTGGAG--GCTGTAGGCATAAATT-GGGTCTGTTA---------------------------------------------------------------------------------------------------------------------------------------------------------------------------------------------------------------------------------------------------------------------------------------------
>B174
------TATTG----ATTGGAAAGTATGTC-AAAGAATTGTGGGTCTTTT----GGGCTTTGCTG-CCCCTTTTACACAGTGTGGCTATCCTGCC-TTGATG-CCTTTATATGCATGTATACAAGCTAAGCAGGCTTTC--ACTTTCTCGCCAACTTACAAGGCCTTTCTGTGTAAACAATAT-CTGCACCTTT--ACCCCGTTGCCAGGCAACGGTCCGGTCTCTGCCAAGTATTTGCTG-ACGCAACCCCCACTGGATGGGGCTTGGCAATAGGCCATCGGCGCATGCGTGGAACCTTTGTGGCTCCTCTGCCGATCCATACTGCGGAACTCCTAGCAGCTTGTTTTGCTCGCAGCCGGTCTGGAGCGAAACTTATCGGGACTGACAACTCTGTTGTCCTCTCTCGGAAATACACCTCCTTCCCATGGCTGCTCGGGTGTGCTGCCAACTGGATCCTGCGCGGGACGTCCTTTGTNTACGTCCCGTCGGCGCTGAATCCCGCGGACGACCCGTCTCGGGGCCGTTTGGGCCTCTACCGTCCCCTTCTGCATCTGCCGTTCCGGCCGACCACGGGGCGCACCTCTCTTTACGCGGTCTCCCCGTCTGTGCCTTCTCATCTGCCGGTCCGTGTGCACTTCGCTTCACCTCTGCACGTCGCATGGAGACCACCGTGAACGCCCACCAGGTCTTGCCCAAGG--------------------------TCTTACATAAGAGGACTCTTGGACTCTCAGCAATGTCAACGACCGACCTTGAGGCA-TACTTCA-AAGACTGTTTGTTT-AAAGACTGGGAGGAGTTGGGGGAGG-AGACTAGGTTAATGATCTTTGTACTAGGAG--GCTGTAGGCATAAATT--GGTCTGTTA---------------------------------------------------------------------------------------------------------------------------------------------------------------------------------------------------------------------------------------------------------------------------------------------
>B177
----CCTATTG----ATTTGAAAGTATGTC-AGAGAATTGTGGGTCTTTT----GGCCTTTGCTG-CCCCTTTTACACAATGTGGCTATCCTGCC-TTGATG-CCTTTATATGCATGTATACAAGCTAAGCAGGCTTTC--ACTTTCTCGCCAACTTACAAGGCCTTTCTATGTAAACAATAT-CTGCACCTTT--ACCCCGTTGCACGGCAACGGTCAGGTCTCTGCCAAGTGTTTGCTG-ATGCAACCCCCACTGGATGGGGCTTGGCCATAGGCCATCGGCGCATGCGTGGAACCTTTGTGGCTCCTCTGCCGATCCATACTGCGGAACTCCTAGCAGCTTGTTTCGCTCGCAGCCGGTCTGGAGCGACACTTATCGGGACTGACAACTCTGTTGTCCTCTCTCGGAAATACACCTCCTTCCCATGGCTGCTCGGGTGTGCTGCCAACTGGATCCTGCGCGGGACGTCCTTTGTCTACGTCCCGTCGGCGCTGAATCCCGCGGACGACCCGTCTCGGGGCCGTTTGGGACTCTACCGTCCCCTTCTTCGTCTACCGTTCCGGCCGACCACGGGGCGCACCTCTCTTTACGCGGTCTCCCCGTCTGTGCCTTCTCATCTGCCGGACCGTGTGCACTTCGCTTCACCTCTGCACGTCGCATGGAGACCACCGTGAACGCCCGCCAGGTCTTGCCCAAGG--------------------------TCTTACATAAGAGGACTCTTGGACTCTCAGCAATGTCAACGACCGACCTTGAGGCA-TACTTCA-AAGACTGTTTGTTT-AAGGACTGGGAGGAGTTGGGGGAGG-AGATTAGGTTAATGATCTTTGTACTAGGAG--GCTGTAGGCATAAATT-GGGTCTGTTA---------------------------------------------------------------------------------------------------------------------------------------------------------------------------------------------------------------------------------------------------------------------------------------------
>B184
------TATTG----ATTGGAAAGTATGTC-AAAGAATTGTGGGTCTTTT----GGGCTTTGCTG-CCCCTTTTACACAATGTGGCTATCCTGCC-TTGATG-CCTTTATATGCATGTATACAAGCTAAGCAGGCCTTC--ACTTTCTCGCCAACTTACAAGGCCTTTCTGTGTAAACAATAT-CTGCACCTTT--ACCCCGTTGCCCGGCAACGGTCAGGTCTCTGCCAAGTATTTGCTG-ACGCAACCCCCACTGGATGGGGCTTGGCCATAGGCCATCGGCGCATGCGTGGAACCTTTGTGGCTCCTCTGCCGATCCATACTGCGGAACTCCTAGCAGCTTGTTTTGCTCGCAGCCGGTCTGGAGCGAAACTCATCGGGACTGACAACTCGGTTGTTCTCTCTCGGAAATACACCTCATTCCCATGGCTGCTCGGGTGTGCTGCCAACTGGATCCTGCGCGGGACGTCCTTTGTTTACGTCCCGTCGGCGCTGAATCCCGCGGACGACCCGTCTCGNGGCCGTTTGGGCCTCTACCGTCCCCTTCTTCATCTGCCGTTCCGGCCGACCACGGGGCGCACCTCTCTTTACGCGGTCTCCCCGTCTGTGCCTTCTCATCTGCCGGACCGTGTGCACTTCGCTTCACCTCTGCACGTCGCATGGAGACCACCGTGAACGCCCATCAGGTCTTGCCCAAGG--------------------------TCTTACATAAGAGGACTCTTGGACTCTCAGCAATGTCAACGTCCGACCTTGAGGCA-TACTTCA-AAGACTGTTTGTTT-AAAGACTGGGAGGAGTTGGGGGAGG-AGATTAGGTTAATGATCTTTGTACTAGGAG--GCTGTAGGCATAAATT--GGTCTGTTAA--------------------------------------------------------------------------------------------------------------------------------------------------------------------------------------------------------------------------------------------------------------------------------------------
>B255
----------------------------------------------------------TTCGCTG-CCCCTTTTACACAATGTGGGTATCCTGCC-TTGATG-CCTTTATATGCATGTATACAAGCTAAGCGGGCTTTC--ACTTTCTCGTCAACTTACAAGGCCTTTCTATGTAAACAATAT-CTGCACCTTT--ACCCCGTTGCCCGGCAACGGTCAGGTCTCTGCCAAGTGTTTGCTG-ACGCAACCCCCACTGGATGGGGCTTGGCCATAGGCCATCGGCGCATGCGTGGAACCTTTGTGGCTCCTCTGCCGATCCATACTGCGGAACTCCTAGCAGCTTGTTTTGCTCGCAGCCGGTCTGGAGCGAAACTTATCGGGACTGACAACTCTGTTGTCCTCTCTCGGAAATACACCTCTTTCCCATGGCTGCTCGGGTGTGCTGCCAATTGGATCCTGCGCGGGACGTCCTTTGTCTACGTCCCGTCGGCGCTGAATCCCGCGGACGACCCGTCTCGGGGCCGTTTGGGCCTCTACCGTCCCCTTCTTCATCTGCCGTTCCGGCCGACCACGGGGCGCACCTCTCTTTACGCGGTCTCCCCGTCTGTGCCTTCTCATCTGCCGGACCGTGTGCACTTCGCTTCACCTCTGCACGTCGCATGGAGACCACCGTGAACGCCCATCAGGTCTTGCCCAAGG--------------------------TCTTATATAAGAGGACTCTTGGACTCTCCGCAATGTCAACGACCGACCTTGAGGCA-TACTTCA-AAGACTGTTTGTTT-AAGGACTGGGAGGAGTTGGGGGAGG-AGACTAGGTTAATGATCTTTGTACTAGGAG--GCTGTAGGCATAAATT--GGTCTGTT----------------------------------------------------------------------------------------------------------------------------------------------------------------------------------------------------------------------------------------------------------------------------------------------
>B256
-----------------------------------------------------------------------------------------------------------------------------------------------------------------------------------------------------------------------------------------------------CAACCCCCACTGGATGGGCCTTGCCCATAGGCCATAGGCGCATGCGTGGAACCTTTGTGGCTCCTCTGCCGATCCATACTGCGGAACTCCTAGCAGCTTGTTTTGCTCGCAGCCGGTCTGGAGCGAAACTTATCGGGACTGACAACTCTGTTGTCCTCTCTCGGAAATACACCTCCTTCCCATGGCTGCTCGGATGTGCTGCCAACTGGATCCTGCGCGGGACGTCCTTTGTCTACGTCCCGTCGGCGCTGAATCCCGCGGACGACCCGTCTCGGGGCCGTTTGGGCCTCTACCGTCCCCTTCTGCATCTGCCGTTCCACCCGACCACGGGGCGCACCTCTCTTTACGCGGTCTCCCCGTCTGTGCCTTCTCATCTGCCGGACCGTGTGCACTTCGCTTCACCTCTGCACGTCGCATGGAGACCACCGTGAACGCCCACCAGGTCTTGCCCAAGGTCTTGCCCAAG--------------CTCTTATATAAGAGGACTCTTGGACTCTCAGTAATGTCAACGACCGACCTTGAGGCA-TACTTCA-AAAACTGTTTGTTT-AAAAACTGGGAGGAGTTGGGGGAGG---------------------------------------------------------------------------------------------------------------------------------------------------------------------------------------------------------------------------------------------------------------------------------------------------------------------------------------------------------
>B257
----CCTATTG---GATTTGAAAGTATGTC-AACGAATTGTGGGTCTTTT----GGGCTTTGCTG-CCCCTTTTACACAATGTGGCTATCCTGCC-TTGATG-CCTTTATATGCATGTATACAATCTAAGCAGGCTTTC--ACTTTCTCGCCAACTTACAAGGCCTTTCTGTGTCAACAATAC-CTGCACCTTT--ACCCCGTTGCCCGGCAACGGTCAGGTCTCTGCCAAGTGTTTGCGG-ATGCAACCCCCACTGGATGGGGCTTGGCCATAGGCCATCAGCGCATGCGTGGAACCTTTGTGGCTCCTCTGCCGATCCATACTGCGGAACTCCTAGCAGCTTGTTTTGCTCGCAGCAGGTCTGGAGCAAAACTTATCGGGACTGACAACTCTGTTGTCCTCTCTCGGAAATACACCTCCTTCCCATGGCTGCTCGGGTGTGCTGCCAACTGGATCCTGCGCGGGACGTCCTTTGTCTACGTCCCGTCGGCGCTGAATCCCGCGGACGACCCGTCTCGGGGCCGTTTGGGCCTCTATCGTCCCCTTCTTCATCTGCCGTTCCGACCTACCACGGGGCGCACCTCTCTTTACGCGGTCTCCCCGTCTGTGCCTTCTCATCTGCCGGACCGTGTGCACTTCGCTTCACCTCTGCACGTCGCATGGAGACCACCGTGAACGCCCACCAGGTCTTGCCCAAGG--------------------------TCTTATATAAGAGGACTCTTGGACTCTCAGCAATGTCAACGACCGACCTTGAGGCA-TACTTCA-AAGACTGTTTGTTT-AAAGACTGGGAGGAGTTGGGGGAGG-AGATTAGGTTAATGATCTTTGTACTAGGAG--GCTGTAGGCATAAATT-GGGTCTGTTA---------------------------------------------------------------------------------------------------------------------------------------------------------------------------------------------------------------------------------------------------------------------------------------------
>B259
---TCCTATTG---AATTTGAAAGTATGTC-AAAGAATTGTGGGTCTTTT----GGGCTTTGCTG-CCCCTTTTACACAATGTGGCTATCCTGCC-TTGATG-CCTTTATATGCATGTATACAATCTAAGCAGGCTTTC--ACTTTTTCGCCAACTTACAAGGCCTTTCTGTGTAAACAATAT-CTGCACCTTT--ACCCCGTTGCCCGGCAACGGTCAGGTCTCTGCCAAGTGTTTGCTG-ACGCAACCCCCACTGGATGGGGCTTGGCCATAGGCCATCGGCGCATGCGTGGAACCTTTGTGGCTCCTCTGCCGATCCATACTGCGGAACTCCTAGCAGCTTGTTTTGCTCGCAGCCGGTCTGGAGCGAAACTTATCGGGACTGACAACTCTGTTGTCCTCTCTCGGAAATACACCTCCTTCCCATGGCTGCTCGGATGTGCTGCCAACTGGATCCTGCGCGGGACGTCCTTTGTCTACGTCCCGTCGGCGCTGAATCCCGCGGACGACCCGTCTCGGGGCCGCTTGGGCCTCTATCGTCCCCTTCTTCATCTGCCGTTCCGACCGACCACGGGGCGCACCTCTCTTTACGCGGTCTCCCCGTCTGTGCCTTCTCATCTGCCGGACCGTGTGCACTTCGCTTCACCTCTGCACGTCGCATGGAAACCACCGTGAACGCCCACCAGGTCTTGCCCAAGG--------------------------TCTTATATAAGAGGACTCTTGGACTCTCAGCACTGTCAACGACCGACCTTGAGGCA-TACTTCA-AAGACTGTTTGTTT-AAAGACTGGGAGGAGTTGGGGGAGG-AGATTAGGTTAATGATCTATGTACTAGGAG--GCTGTAGGCATAAATT-GGGTCTGTTA---------------------------------------------------------------------------------------------------------------------------------------------------------------------------------------------------------------------------------------------------------------------------------------------
>B260
-----------------TTGAAAGTATGTC-AAAGAATTGTGGGTCTTTT----GGGCTTTGCTG-CCCCATTTACACAATGTGGCTATCCTGCC-TTGATG-CCTTTATATGCATGTATACAAGCTAAGCAGGCTTTC--ACTTTCTCGCCAACTTACAAGGCCTTTCTGTGTAAACAATAT-CTGCACCTTT--ACCCCGTTGCCCGGCAACGGTCAGGTCTCTGCCAAGTATTTGCTG-ACGCAACTCCCACTGGATGGGGCTTGGCCATAGGCCATCAGCGCATGCGTGGAACCTTTGTGGCTCCTCTGCCGATCCATACTGCGGAACTCCTAGCAGCTTGTTTTGCTCGCAGCCGGTCTGGAGCGAAACTTATCGGGACTGACAACTCTGTTGTCCTCTCTCGGAAATACACCTCCTTCCCATGGCTGCTCGGGTGTGCTGCCAACTGGATCCTGCGCGGGACGTCCTTTGTCTACGTCCCGTCGGCGCTGAATCCCGCGGACGACCCGTCTCGGGGCCGTTTGGGCCTCTACCGTCCCCTTCTTCATCTGCCGTTCCGGCCGACCACGGGGCGCACCTCTCTTTACGCGGTCTCCCCGTCTGTGCCTTCTCATCTGCCGGACCGTGTGCACTTCGCTTCACCTCTGCACGTCGCATGGAAACCACCGTGAACGCCCACCAGGTCTTGCCCAAGG--------------------------TCTTATATAAGAGGACTCTTGGACTCTCAGCAATGTCAACGACCGACCTTGAGGCA-TACTTCA-AAGACTGTTTGTTT-AAAGACTGGGAGGAGTTGGGGGAGG-AGATTAGGTTAATGATCTTTGTACTAGGAG--GCTGTAGGCATAAATT--GGTCTGTTA---------------------------------------------------------------------------------------------------------------------------------------------------------------------------------------------------------------------------------------------------------------------------------------------
>B266
---CCTAATTG----AAATTGAAGTATGTC-AAAGAATTGTAGGTCTTTT----GGGCTTTGCTG-CCCCTTTTACGCAATGTGGCTATCCTGCC-TTGATG-CCTTTATATGCATGTATACAATCTAAGCAGGCTTTC--ACTTTCTCGCCAACTTACAAGGCCTTTCTGTGTCAACAATAC-CTGCACCTTT--ACCCCGTTGCCCGGCAACGGTCAGGTCTCTGCCAAGTGTTTGCTG-ACGCAACCCCCACTGGATGGGGCTTGGCCATAGGCCATCGGCGCATGCGTGGAACCTTTGTGGCTCCTCTGCCGATCCATACTGCGGAACTCCTAGCAGCTTGTTTTGCTCGCAGCCGGTCTGGAGCGAAACTTATCGGGACTGACAACTCTGTTGTCCTCTCTCGGAAATACACCTCCTTCCCATGGCTGCTCGGATGTGCTGCCAACTGGATCCTGCGCGGGACGTCCTTTGTCTACGTCCCGTCGGCGCTGAATCCCGCGGACGACCCGTCTCGGGGCCGTTTGGGCCTCTACCGTCCCCTTCTTCGTCTGCCGTTCCGGCCGACCACGGGGCGCACCTCTCTTTACGCGGTCTCCCCGTCTGTGCCTTCTCATCTGCCGGACCGTGTGCACTTCGCTTCACCTCTGCACGTCGCATGGAGACCACCGTGAACGCCCACCAGGTCTTGCCCAAGG--------------------------TCTTACATAAGAGGACTCTTGGACTCTCAGCCATGTCAACGACCGACCTTGAGGCA-TACTTCA-AAGACTGTTTGTTT-AAGGACTGGGAGGAGTTGGGGGAGG-AGATTAGGTTAAAGATTTATGTACTAGGAG--GCTGTAGGCATAAATT-GGGTCTGTTA---------------------------------------------------------------------------------------------------------------------------------------------------------------------------------------------------------------------------------------------------------------------------------------------
>B273
-------------------GAAAGTATGTC-AAAGAATTGTGGGTCTTTT----GGGCTTTGCTG-CCCCTTTTACACAATGTGGCTATCCTGCC-TTGATG-CCTTTATATGCATGTATACAAGCTAAGCAGGCTTTC--ACTTTTTCGCCAACTTACAAGGCCTTTCTGTGTAAACAATAT-CTGCACCTTT--ACCCCGTTGCCCGGCAACGGTCAGGTCTCTGCCAAGTGTTTGCTG-ACGCAACCCCCACTGGATGGGGCTTGGCCATTGGCCATCGGCGCATGCGTGGAACCTTTGTGGCTCCTCTGCCGATCCATACTGCGGAACTCCTAGCAGCGTGTTTTGCTCGCAGCAGGTCTGGGGCGACACTTATCGGGACTGACAACTCTGTTGTCCTCTCTCGGAAATACACCTCCTTCCCATGGCTGCTCGGATGTGCTGCCAACTGGATCCTGCGCGGGACGTCCTTTGTCTACGTCCCGTCGGCGCTGAATCCCGCGGACGACCCGTCTCGGGGCCGTTTGGGCCTCTACCGTCCCCTTCTTCATCTGCCGTTCCGGCCGACCACGGGGAAAACCTCTCTTTACGCGGTCTCCCCGTCTGTGCCTTCTCATCTGCCGGACCGTGTGCACTTCGCTTCACCTCTGCACGTCGCATGGAAACCACCGTGAACGCCCACCAGGTCTTGCCCAAGG--------------------------TCTTACATAAGAGGACTCTTGGACTCTCAGCAATGTCAACGACCGACCTTGAGGCA-TACTTCA-AAGACTGTTTGTTT-AAAGACTGGGAGGAGTTGGGGGAGG-AGATTAGGTTAAAGATTTATGTACTAGGAG--GCTGTAGGCATAAATT-GGGTCTGTTA---------------------------------------------------------------------------------------------------------------------------------------------------------------------------------------------------------------------------------------------------------------------------------------------
>B278
----CCTATTG---AATTGGAAAGTATGTC-AAAGAATTGTGGGTCTTTT----GGGGTTTGCTG-CTCCTTTTACACAATGTGGCTATCCCGCC-TTAATG-CCTTTATATGCATGTATACAATCTAAACAGGCTTTC--ACTTTCTCGCCAACTTACAAGGCCTTTCTGTGTCAACAATAC-CTGCACCTTT--ACCCCGTTGCCCGGCAACGGTCAGGTCTCTGCCAAGTGTTTGCTG-ACGCAACCCCCACTGGATGGGGCTTGGCCATAGGCCATCGGCGCATGCGTGGAACCTTTGTGGCTCCTCTGCCGATCCATACTGCGGAACTCCTAGCAGCTTGTTTTGCTCGCAGCCGGTCTGGAGCTAAACTTATTGGGACTGACAACTCTGTTGTCCTCTCTCGAAAATACACCTCCTTCCCATGGCTGCTCGGGTGTGCTGCCAACTGGATCCTGCGCGGGACGTCCTTTGTCTACGTCCCGTCGGCGCTGAATCCCGCGGACGACCCGTCTCGGGGCCGTTTGGGCCTCTACCGTCCCCTTCTTCATCTGCCGTTCCAGCCGACCACGGGGCGCACCTCTCTTTACGCGGTCTCCCCGTCTGTGCCTTCTCATCTGCCGGACCGTGTGCACTTCGCTTCACCTCTGCACGTCGCATGGAGACCACCGTGAACGCCCACCAGGTCTTGCCCAAGG--------------------------TCTTACACAAGAGGACTCTTGGACTCTCAGCAATGTCAACGACCGACCTTGAGGCA-TACTTCA-AAGACTGTTTGTTT-AAGGACTGGGAGGAGTTGGGGGAGG-AGATTAGGTTAATGATCTTTGTACTAGGAG--GCTGTAGGCATAAATT--GGTCTGTTA---------------------------------------------------------------------------------------------------------------------------------------------------------------------------------------------------------------------------------------------------------------------------------------------
>B280
----CCTATTG----ATTGGAAAGTATGTC-AAAGAATTGTAGGTCTTTT----GGGCTTTGCTG-CTCCTTTTACACAATGTGGCTATCCAGCC-TTGATG-CCTTTATATGCATGTATACAATCTAAGCAGGCTTTC--ACTTTCTCGCCAACTTACAAGGCCTTTCTGTGTCAACAATAC-CTGCACCTTT--ACCCCGTTGCCCGGCAACGGTCAGGTCTCTGCCAAGTGTTTGCTG-ACGCAACCCCCACTGGATGGGGCTTGGCCATAGGCCATCGGCGCATGCGTGGAACCTTTGTGGCTCCTCTGCCGATCCATACTGCGGAACTCCTAGCAGCTTGTTTTGCTCGCAGCCGGTCTGGAGCAAAACTTATCGGGACTGACAACTCTGTTGTCCTCTCTCGGAAATACACTTCCTTCCCATGGCTGCTCGGGTGTGCTGCCAACTGGATCCTGCGCGGGACGTCCTTTGTCTACGTCCCGTCGGCGCTGAATCCCGCGGACGACCCGTCTCGGGGCCGTTTGGGCCTCTATCGTCCCCTTCTTCATCTGCCGTTCCAGCCAACCACGGGGCGCACCTCTCTTTACGCGGTCTCCCCGTCTGTGCCTTCTCATCTGCCGGACCGTGTGCACTTCGCTTCACCTCTGCACGTCGCATGGAGACCACCGTGAACGCCCACCTGGTCTTGCCCAAGG--------------------------TCTTACATAAGAGGACTCTTGGACTCTCAGCAATGTCAACGACCGACCTTGAGGCA-TACTTCA-AAGACTGTTTGTTT-AAGGACTGGGAGGAGTTGGGGGAGG-AGATTAAGTTAATGATTTTTGTACTAGGAG--GCTGTAAGCATAATTG--GGTCTGTTAATC-------------------------------------------CAGTGGGGGTTGCGTCAGCAAACACTTGGCAGAGACCTGACCGTTGCCGGGCAACGGGGTAAAGGTGCAGGTATTGTTGACACAGAAAGGCCTTGTAAGTTGGCGAGAAAGTGAAAGCCTGCTTAGATTGTATACATGCATATAAAGGCATCAAGGCTGGATAGCCACATTGTGTAAAAAGGAGCAGCAAAGCCCAAAAGACCTACAATTCTTTGACATACTTTCCAATTCAATAGGGA
>B286
---TCCTATTG----ATTTGAAAGTATGTC-AAAGAATTGTGGGTCTTTT----GGGCTTTGCTG-CCCCTTTTACACAATGTGGTTATCCTGCC-TTGATG-CCTTTATATGCATGTATACAATCTAAGCAGGCTTTC--ACTTTCTCGCCAACTTACAAGGCCTTTCTGTGTCAACAATAC-CTGCACCTTT--ACCCCGTTGCCCGGCAACGGTCAGGTCTCTGCCAAGTGTTTGCTG-ACGCAACCCCCACTGGATGGGGCTTGGCCATAGGCCATCGGCGCATGCGTGGAACCTTTGTGGCTCCTCTGCCGATCCATACTGCGGAACTCCTAGCAGCTTGTTTTGCTCGCAGCCGGTCTGGAGCAAAACTTATCGGGACTGACAACTCTGTTGTCCTCTCTCGGAAATACACCTCCTTCCCATGGCTGCTCGGGTGTGCTGCCAACTGGATCCTGCGCGGGACGTCCTTTGTCTACGTCCCGTCGGCGCTGAATCCCGCGGACGACCCGTCTCGGGGCCGTTTGGGCCTCTACCGTCCCCTTCTTGCTCTGCCGTTCCAGCCGACCACGGGGCGCACCTCTCTTTACGCGGTCTCCCCGTCTGTGCCTTCTCATCTGCCGGACCGTGTGCACTTCGCTTCACCTCTGCACGTCGCATGGAGACCACCGTGAACGCCCACCAGGTCTTGCCCAAGC--------------------------TCTTACATAAGAGGACTCTTGGACTCTCAGCAATGTCAACGACCGACCTTGAGGCA-TACTTCA-AAGACTGTTTGTTT-AAGGACTGGGAGGAGTTGGGGGAGG-AGATTAAGTTAATGGTTTTTGTACTAGGAG--GCTGTAAGCATAAATT-GGGTCTGTTACAT------------------------------------------CCAGTGGGGGTTGCGTCAGCAAACACTTGGCAGAGACCTGACCGTTGCCGGGCAACGGGGTAAAGGTGCAGGTATTGTTGACACAGAAAGGCCTTGTAAGTTGGCGAGAAAGTGAAAGCCTGCTTAGATTGTATACATGCATATAAAGGCATCAAGGCAGGATAACCACATTGTGT-AAAAGGGGCAGCAAAGCCCAAAAGACCCACAATTCTTTGACATACTTTCCAAATCAATAGG-A
>B288
----CCTATTG----ATTGGAAAGTATGTC-AAAGAATTGTGGGTCTTTT----GGGCTTTGCTG-CCCCTTTTACACAATGTGGCTATCCTGCC-TTGATG-CCTTTATATGCATGTATACAATCTAAGCAGGCTTTC--ACTTTCTCGCCAACTTACAAGGCCTTTCTGTGTAAACAATAT-CTGCACCTTT--ACCCCGTTGCCCGGCAACGGTCAGGTCTCTGCCAAGTGTTTGCTG-ACGCAACCCCCACTGGATGGGGCTTGGCCATAGGCCATCGGCGCATGCGTGGAACCTTTGTGGCTCCTCTGCCGATCCATACTGCGGAACTCCTAGCAGCGTGTTTTGCTCGCAGCCGGTCTGGAGCAAAACTTATCGGGACTGACAACTCTGTTGTCCTCTCTCGGAAATACACCTCCTTCCCATGGCTGCTCGGATGTGCTGCCAACTGGATCCTGCGCGGGACGTCCTTTGTCTACGTCCCGTCGGCGCTGAATCCCGCGGACGACCCGTCTCGGGGCCGCTTGGGCCTCTACCGTCCCCTTCTTCATCTGCCGTTCCGGCCGACCACGGGGCGCACCTCTCTTTACGCGGTCTCCCCGTCTGTGCCTTCTCATCTGCCGGACCGTGTGCACTTCGCTTCACCTCTGCACGTCGCATGGAGACCACCGTGAACACCCGCCAGGTCTTGCCCAAGG--------------------------TCTTACATAAGAGGACTCTTGGACTCTCAGCAATGTCAACGACCGACCTTGAGGCA-TACTTCA-AAGACTGTTTGTTT-AACGACTGGGAGGAGTTGGGGGAGG-AGAGTAAGGTAATGATCTTGGTACTAGGAT--GCTGCGAGGGTCTATG--GGCCTGTTACAT------------------------------------------CCAGTGGGGGTTGCGTCAGCAAACACTTGGCAGAGACCTGACCGTTGCCGGGCAACGGGGTAAAGGTGCAGATATTGTTTACACAGAAAGGCCTTGTAAGTTGGCGAGAAAGTGAAAGCCTGCTTAGATTGTATACATGCATATAAAGGCATCAAGGCAGGATAGCCACATTGTGT-AAAAGGGGCAGCAAAGCCCAAAAGACCCACAATTCTTTGACATACTTTCCAAT-CAATAGG--
>B295
----CCTATTG----ATTTGAAAGTATGTC-AAAGAATTGTAGGTCTTTT----GGGCTTTGCTG-CCCCTTTTACACAATGTGGCTATCCTGCC-TTGATG-CCTTTATATGCATGTATACAATCTAAGCAGGCTTTT--ACTTTCTCGCCAACTTACAAGGCCTTTCTGTGTAAACAATAT-CTGCACCTTT--ACCCCGTTGCCCGGCAACGGTCAGGTCTTTGCCAAGTGTTTGCTG-ACGCAACCCCCACTGGCTGGGGCTTGGCCATAGGCCATCGGCGCATGCGCGGAACCTTTGTGGCTCCTCTGCCGATCCATACTGCGGAACTCCTAGCAGCTTGTTTTGCTCGCAGCCGGTCTGGAGCAAACCTTATCGGGACTGACAACTCTGTTGTCCTCTCTCGGAAATACACCTCCTTCCCATGGCTGCTCGGATGTGCTGCCAACTGGATCCTGCGCGGGACGTCCTTTGTCTACGTCCCGTCGGCGCTGAATCCCGCGGACGACCCGTCTCGGGGCCGCTTGGGCCTCTATCGTCCCCTGCTTCATCTGCCGTTCCGGCCGACCACGGGGCGCACCTCTCTTTACGCGGTCTCCCCGTCTGTGCCTTCTCATCTGCCGGACCGTGTGCACTTCGCTTCACCTCTGCACGTCGCATGGAGACCACCGTGAACGCCCACCAGGTCTTGCCCAAGG--------------------------TCTTACATAAGAGGACTCTTGGACTCTCCGCAATGTCAACGACCGACCTTGAGGCA-TACTTCA-AAGACTGTTTGTTT-AAGGACTGGGAGGAGTTGGGGGAGG-AGATTAGGTTAATGATCTTTGTACTAGGAG--GCTGTAGGCATAAATT-GGGTCTGTTACAG------------------------------------------CCAGTGGGGGTTGCGTCAGCAAACACTTGGCAAAGACCTGACCGTTGCCGGGCAACGGGGTAAAGGTGCAGATATTGTTTACACAGAAAGGCCTTGTAAGTTGGCGAGAAAGTAAAAGCCTGCTTAGATTGTATACATGCATATAAAGGCATCAAGGCAGGATAGCCACATTGTGT-AAAAGGGGCAGCAAAGCCCAAAAGACCTACAATTCTTTGACATACTTTCCAAT-CAATAGG-A
>B299
----CCTATTG----AATTGAAAGTATGTC-AAAGAATTGTGGGTCTTTT----GGGCTTTGCTG-CCCCTTTTACACAATGTGGCTATCCTGCC-TTGATG-CCTTTATATGCCTGTATACAAGCTAAGCAGGCTTTC--ACTTTCTCGCCAACTTACAAGGCCTTTCTGTGTAAACAATAT-ATGCACCTTT--ACCCCGTTGCCCGGCAACGGTCAGGTCTCTGCCAAGTGTTTGCTG-ACGCAACCCCCACTGGATGGGGCTTGGCCATAGGCCATCGGCGCATGCGTGGAACCTTTGTGGCTCCTCTGCCGATCCATACTGCGGAACTCCTAGCAGCGTGTTTTGCTCGCAGCCGGTCTGGAGCGACACTTATTGGGACTGACAACTCTGTTGTCCTCTCTCGGAAATACACCTCCTTCCCATGGCTGCTCGGGTGTGCTGCCAACTGGATCCTGCGCGGGACGTCCTTTGTCTACGTCCCGTCGGCGCTGAATCCCGCGGACGACCCGTCTCGGGGCCGCTTGGGCCTCTATCGTCCCCTTCTTCATCTGCCGTTCCGGCCGACCACGGGGCGTACCTCTCTTTACGCGGTCTCCCCGTCTGTGCCTTCTCATCTGCCGGACCGTGTGCACTTCGCTTCACCTCTGCACGTCGCATGGAGACCACCGTGAACGCCCACCAGGTCTTGCCCAAGG--------------------------TCTTACATAAGAGGACTCTTGGACTCTCAGCAATGTCAACGACCGACCTTGAGGCA-TACTTCA-AAGACTGTTTGTTT-AAAGACTGGGAGGAGTTGGGGGAGG-AGACTAAGTTAATGATCTTTGTACTAGGAG--GCTGTAGGCATAAATG-GGGTCTGTTAATC-------------------------------------------CAGTGGGGGTTGCGTCAGCAAACACTTGGCAGAGACCTGACCGTTGCCGGGCAACGGGGTAAAGGTGCATATATTGTTTACACAGAAAGGCCTTGTAAGTTGGCGAGAAAGTGAAAGCCTGCTTAGCTTGTATACAGGCATATAAAGGCATCAAGGCAGGATAGCCACATTGTGT-AAAAGGGGCAGCAAAGCCCAAAAGACCCACAATTCTTTGACATACTTT-CAATTCAATAGG--
>B304
----CCTATTG----ATTGGAAAGTATGTC-AAAGAATTGTGGGTCTGTT----GGGCTTTGCTG-CCCCTTTTACACAATGTGGCTATCCTGCC-TTGATG-CCTTTATATGCATGTATACAATCTAAGCAGGCTTTC--ACTTTCTCGCCAACTTACAAGGCCTTTCTGTGTAAACAATAT-CTGAACCTTT--ACCCCGTTGCCCGGCAACGGTCAGGTCTCTGCCAAGTGTTTGCTG-ACGCAACCCCCACTGGATGGGGCTTGGCCATAGGCCATCGGCGCATGCGTGGAACCTTTGTGGCTCCTCTGCCGATCCATACTGCGGAACTCCTAGCAGCTTGTTTTGCTCGCAGCCGGTCTGGAGCGAAACTTATCGGCACCGACAACTCTGTTGTCCTCTCTCGGAAATACACCTCCTTTCCATGGCTGCTAGGGTGTGCTGCCAACTGGATCCTGCGCGGGACGTCCTTTGTCTACGTCCCGTCGGCGCTGAATCCCGCGGACGACCCGTCTCGGGGCCGTTTGGGACTCTATCGTCCCCTTCTTCGTCTGCCGTTCCGGCCGACCACGGGGCGCACCTCTCTTTACGCGGTCTCCCCGTCTGTGCCTTCTCATCTGCCGGCCCGTGTGCACTTCGCTTCACCTCTGCACGTCGCATGGAGACCACCGTGAACGCCCGCCAGGTCTTGCCCAAGG--------------------------TCTTACATAAGAGGACTCTTGGACTCTCAGCAATGTCAACGACCGACCTTGAGGCA-TACTTCA-AAGACTGTGTGTTT-AAAGACTGGGAGGAGTTGGGGGAGG-AGACTAGGTTAATGATCTTTGTACTAGGAG--GCTGTAGGCATAAATT--GGTCTGTTA---------------------------------------------------------------------------------------------------------------------------------------------------------------------------------------------------------------------------------------------------------------------------------------------
>K2
---CCTTATTG---AATTTGAAAGTATGTC-AAAGAATTGTGGGTCTTTT----GGGCTTTGCTG-CCCCTTTTACACAATGTGGCTATCCTGCT-TTGATG-CCTTTATATGCATGTATACAATCTAAGCAGGCTTTC--ACTTTCTCGCCAACTTACAAGGCCTTTCTGTGTAAACAATAT-CTGCACCTTT--ACCCCGTTGCCCGGCAACGGTCAGGTCTCTGCCAAGTGTTTGCTG-ACGCAACCCCCACTGGATGGGGCTTGGCCATAGGCCATCGGCGCATGCGTGGAACCTTTGTGGCTCCTCTGCCGATCCATACCGCGGAACTCCTAGCGGCTTGTTTTGCTCGCAGCCGGTCTGGAGCAAAACTTATCGGGACTGACAACTCTGTTGTCCTCTCTCGGAAATACACCTCCTTCCCATGGCTGCTCGGGTGTGCTGCCAACTGGATCCTACGCGGGACGTCCTTTGTCTACGTCCCGTCGGCGCTGAATCCCGCGGACGACCCGTCTCGGGGCCGTTTGGGACTCTACCGTCCCCTTCTTCATCTGCCGTTCCGGCCGACCACGGGGCGCACCTCTCTTTACGCGGTCTCCCCGTCTGTGCCTTCTCATCTGCCGGACCGTGTGCACTTCGCTTCACCTCTGCACGTCGCATGGAGACCACCGTGAACGCCCACCAGGTCTTGCCCAAGG--------------------------TCTTACATAAGAGGACTCTTGGACTCTCAGCAATGTCAACGACCGACCTTGAGGCA-TACTTCA-AAGACTGTTTATTT-AAAGACTGGGAGGAGTTGGGGGAGG-AGATTAGGTTAATGATCTTTGTACTAGGAG--GCTGTAGGCATAAATT-GGGTCTGTTAA--------------------------------------------------------------------------------------------------------------------------------------------------------------------------------------------------------------------------------------------------------------------------------------------
>K3
----CCTATTG----ATTGGAAAGTATGTC-AAAGAATTGTGGGTCTTTT----GGGCTTTGCTG-CCCCTTTTACACAATGTGGCTATCCTGCC-TTGATG-CCTTTATATGCATGTATACAATCTAAGCAGGCTTTC--ATTTTCTCGCCAACTTACAAGGCCTTTCTGTGTCAACAATAC-CTGCACCTTT--ACCCCGTTGCCCGGCAACGGTCAGGTCTCTGCCAAGTGTTTGCTG-ACGCAACCCCCACTGGATGGGGCTTGGCCATAGGCCATCAGCGCATGCGTGGAACCTTTGTGGCTCCTCTGCCGATCCATACTGCGGAACTTCTAGCAGCTTGTTTTGCTCGCAGCCGGTCTGGAGCAAAACTTATCGGGACTGACAACTCTGTTGTCCTCTCTCGGAAATACACCTCCTTCCCATGGCTGCTCGGATGTGCTGCCAACTGGATCCTGCGCGGGACGTCCTTTGTCTACGTCCCGTCGGCGCTGAATCCCGCGGACGACCCGTCTCGGGGCCGTTTGGGCCTCTACCGTCCCCTTCTTACTCTGCCGTTCCGGCCGACCACGGGGCGCACCTCTCTTTACGCGGTCTCCCCGTCTGTGCCTTCTCATCTGCCGGACCGTGTGCACTTCGCTTCACCTCTGCACGTCGCATGGAGACCACCGTGAACGCCCACCAGGTCTTGCCCAAAC--------------------------TCTTACATAAGAGGACTCTTGGACTCTCAGCAATGTCAACGACCGACCTTGAGGCA-TACTTCA-AAGACTGTTTGTTC-AAAGACTGGGAGGAGTTGGGGGAGG-AGATTAGGTTAATGATCTTTGTACTAGGAG--GCTGTAGGCATAAATT--GGTCTGTTAG--------------------------------------------------------------------------------------------------------------------------------------------------------------------------------------------------------------------------------------------------------------------------------------------
>K7
----CCTATTG----ATTGGAAAGTATGTC-AACGAATTGTGGGGCTTTT----GGGCTTTGCTG-CACCTTTTACACAATGTGGCTATCCTGCT-TTGATG-CCTTTATATGCATGTATACAAGCTAAGCAGGCTTTT--ACTTTCTCGCCAACTTACAAGGCCTTTCTGTGTCAACAATAT-CTGCACCTTT--ACCCCGTTGCCCGGCAACGGTCTGGTCTCTGCCAAGTGTTTGCTG-ACGCAACCCCCACTGGCTGGGGCTTGGCCATAGGCCATCGGCGCATGCGTGGAACCTTTGTGGCTCCTCTGCCGATCCATACTGCGGAACTCCTAGCAGCTTGTTTTGCTCGCAGCCGGTCTGGAGCAAACCTTATCGGAACTGACAACTCTGTTGTCCTCTCTCGGAAATACACCTCCTTCCCATGGCTGCTCGGATGTGCTGCCAACTGGATCCTGCGAGGGACGTCCTTTGTCTACGTCCCGTCGGCGCTGAATCCCGCGGACGACCCGTCTCGGGGCCGTTTGGGCCTCTATCGTCCCCTTCTTCATCTGCCGTTCCGGCCGACCACGGGGCGTACCTCTCTTTACGCGGTCTCCCCGTCTGTGCCTTCTCATCTGCCGGACCGTGTGCACTTCGCTTCACCTCTGCACGTCGCATGGAGACCACCGTGAACGCCCACCAGGTCTTGCCCAAGG--------------------------TCTTACATAAGAGGACTCTTGGACTCTCAGCAATGTCAACGACCGACCTTGAGGCA-TACTTCA-AAGACTGTTTGTTT-AAGGACTGGGAGGAGTTGGGGGAGG-AGAGTAGGTTAATGATCTTTGTACGAGGAC--GCTGTAGGCGTACATT--GGAGGGTTAACAATGGTTCCACGCATGCGCCGATGGCCTATGGCCAAGCCCCAGCCAGTGGGGGTTGCGTCGGCAAACACTTGGCAGAGACCAGACCGTTGCCGGGCAACGGGGTCAAGGTGCAGATATTGTTGACACAGAAAGGCCTTGTAAGTTGGCGAGAAAGTAAAAGCCTGCTTAGCTTGTATACATGCATATAAAGGCATCAAAGCATGATAGCCACATTGTGT-AAAGTGTGCAGAGAAGTCCAAAAGCCACACAATTCGTTGACATACTTTCCAAT----------
>K11
----CCTATTG---AATTTGAAAGTATGTC-AAAGAATTGTGGGTCTTTT----GGGCTTTGCTG-CCCCTTTTACACAATGTGGCTATCCTGCT-CTGATG-CCTTTATATGCATGTATACAATCTAAGCAGGCTTTC--ACTTTCTCGTCAACTTACAAGGCCTTTCTGTGTAAACAATAT-CTGCACCTTT--ACCCCGTTGCCCGGCAACGGTCAGGTCTCTGCCAAGTGTTTGCTG-ACGCAACCCCCACTGGATGGGGCTTGGCCATAGGCCATCAGCGCATGCGTGGAACCTTTGTGGCTCCTCTGCCGATCCATACTGCGGAACTCCTAGCAGCTTGTTTTGCTCGCAGCCGGTCTGGAGCGAAACTCATCGGGACTGACAACTCTGTTGTCCTTTCTCGCAAATACACCTCCTTCCCATGGCTGCTCGGGTGTGCTGCCAACTGGATCCTGCGCGGGACGTCCTTTGTCTACGTCCCGTCGGCGCTGAATCCCGCGGACGACCCGTCTCGGGGCCGTTTGGGCCTCTACCGTCCCCTTCTTCATCTGCCGTTCCGGCCAACTACGGGGCGCACCTCTCTTTACGCGGTCTCCCCGTCTGTGCCTTCTCATCTGCCGGACCGTGTGCACTTCGCTTCACCTCTGCACGTCGCATGGAGACCACCGTGAACGCCCACCAGGTCTTGCCCAAGG--------------------------TCTTACATAAGAGGACTCTTGGACTCTCAGCAATGTCAACAACCGACCTTGAGGCA-TACTTCA-AAGACCGTTTGTTT-AACGACTGGGAGGAGTTGGGGGAGG-AGATTAGGCTAAAGGTCATTGTACTAGGAG--GCTGTAGGCATAAAGTTGAGTCTGTTA---------------------------------------------------------------------------------------------------------------------------------------------------------------------------------------------------------------------------------------------------------------------------------------------
>K12
----------------TTGTGAAGTATGTC-AAAGAATTGTGGGTCTTTT----GGGCTTTGCTG-CCCCTTTTACACAGTGTGGCTATCCTGCC-TTGATG-CCTTTATATGCATGTATACAAGCTAAGCAGGCTTTC--ACTTTCTCGCCGACTTACAAGGCCTTTCTGTGTAAACAATAT-CTGCACCTTT--ACCCCGTTGCCCGGCAACGGTCAGGTCTCTGCCAAGTGTTTGCTG-ACGCAACCCCCACTGGATGGGGCTTGGCCATAGGCCATCGGCGCATGCGTGGAACCTTTGTGGCTCCTCTGCCGATCCATACTGCGGAACTCCTAGCAGCTTGTTTTGCTCGCAGCCGGTCTGGAGCGAAACTTATTGGGACTGACAACTCTGTTGTCCTCTCTCGGAAATACACCTCCTTCCCATGGCTGCTCGGGTGTGCTGCCAACTGGATCCTGCGCGGGACGTCCTTTGTTTACGTCCCGTCGGCGCTGAATCCCGCGGACGACCCGTCTCGGGGCCGTTTGGGCCTCTACCGTCCCCTTCTACATCTGCCGTTCCGGCCAACCACGGGGCGCACCTCTCTTTACGCGGTCTCCCCGTCTGTGCCTTCTCATCTGCCGGACCGTGTGCACTTCGCTTCACCTCTGCACGTCGCATGGAGACCACCGTGAACGCCCACCAGGTCTTGCCCAAGG--------------------------TCTTACATAAGAGGACTCTTGGACTCTCAACAATGTCAACGACCGACCTTGAGGCA-TACTTCA-AAGACTGTTTGTTT-AAAGACTGGGAGGAGTTGGGGGAGG-AGATTAGATTAATGATCTTTGTACTAGGAG--GCTGTAGGCATAAATTGGGGTCTGTTAA--------------------------------------------------------------------------------------------------------------------------------------------------------------------------------------------------------------------------------------------------------------------------------------------
>K14
---TCCTATTG---ATTTGGAAAGTATGTC-AAAGAATTGTGGGTCTTTT----GGGCTTTGCTG-CCCCTTTTACACAATGTGGCTATCCTGCC-TTAATG-CCTTTATATGCATGTATACAATCTAAGCAGGCTTTC--ACTTTCTCGCCAACTTACAAGGCCTTTCTGTGTCAACAATAC-CTGCACCTTT--ACCCCGTTGCCCGGCAACGGTCAGGTCTCTGCCAAGTGTTTGCTG-ATGCAACCCCCACTGGATGGGGCTTGGCCATAGGCCATCGGCGCATGCGTGGAACCTTTGTGGCTCCTCTGCCGATCCATACTGCGGAACTCCTAGCAGCTTGTTTTGCTCGCAGCAGGTCTGGAGCAAAACTTATCGGGACTGACAACTCTGTTGTCCTCTCTCGGAAATACACCTCCTTCCCATGGCTGCTCGGGTGTGCTGCCAACTGGATCCTGCGCGGGACGTCCTTTGTCTACGTCCCGTCGGCGCTGAATCCCGCGGACGACCCGTCTCGGGGCCGTTTGGGCCTCTACCGTCCCCTTCTTCATCTGCCGTTCCAACCTACCACGGGGCGCACCTCTCTTTACGCGGTCTCCCCGTCTGTGCCTTCTCATCTGCCGGACCGTGTGCACTTCGCTTCACCTCTGCACGTCGCATGGAAACCACCGTGAACGCCCACCAGGTCTTGCCCAAGG--------------------------TCTTATATAAGAGGACTCTTGGACTCTCAGCAATGTCAACGACCGACCTTGAGGCA-TACTTCA-AAGACTGTTTGTTT-AAAGACTGGGAGGAGTTGGGGGAGG-AGATTAGGTTAATGATCTTTGTACTAGGAG--GCTGTAGGCATAAATT--GGTCTGTTAA--------------------------------------------------------------------------------------------------------------------------------------------------------------------------------------------------------------------------------------------------------------------------------------------
>K17
---------------------------------------------------------------------------------------------------------------------------------------------------------------------------------------------------------------------------------------------------------------------------------------------------------------------------------------------------------------------------------------------------------------------------ACACACCTCCTTCCCATGGCTGCTCGGGTGTGCTGCCGACTGGATCCTGCGCGGGACTTCCTTTGTCTACCTCCCGTCGGCGCTGAATCCCGCGGACGACCCGTCTCGGGGCCGGTTGGGCCTCTACCGTCCCCTTCTTCATCTGCCGTTCCGGCCGACCACGGGGCGCACCTCTCTTTATGCGGTCTCCCCGTCTGTGCCTTCTCATCTGCGGGACCGTGTGCACTTCGCTTCACCTCTGCACGTCGCATGGAGACCACCGTGAACGTCCGCCAGGTCTTGCCCAAGG--------------------------TCTTACTCAAGAAGACTCTTGGACGCTCC-CAATGCCCTGACCGAACCTTGAGGCATTACTTCGTTGAATTGTTTGTTA-AAAGACTGGGAGGAGGTGGGGGGAGTAAATTAGGTTAATGTTCTTGGTATTAGGAG--GCTGT-------------------------------------------------------------------------------------------------------------------------------------------------------------------------------------------------------------------------------------------------------------------------------------------------------------------
>K19
---TCCTATTG----ATTTGAAAGTATGTC-AAAGAATTGTGGGTCTTTT----GGGCTTTGCTG-CCCCTTTTACACAATGTGGGTATCCTGCC-TTGATG-CCTTTATATGCATGTATACAAGCTAAGCAGGCTTTC--ACTTTCTCGTCAACTTACAAGGCCTTTCTGTGTAAACAATAT-CTGCACCTTT--ACCCCGTTGCCCGGCAACGGTCTGGTCTCTGCCAAGTGTTTGCTG-ACGCAACCCCCACTGGATGGGGCTTGGCCATAGGCCATCGGCGCATGCGTGGAACCTTTGTGGCTCCTCTGCCGATCCATACTGCGGAACTCCTAGCAGCTTGTTTTGCTCGCAGCCGGTCTGGGGCGAAACTTATCGGGACTGACAACTCTGTGGTCCTCTCTCGGAAATACACCTCTTTCCCATGGCTGCTCGGGTGTGCTGCCAATTGGATCCTGCGCGGGACGTCCTTTGTCTACGTCCCGTCGGCGCTGAATCCCGCGGACGACCCGTCTCGGGGCCGTTTGGGCCTCTACCGTCCCCTTCTTCATCTGCCGTTCCGGCCAACCACGGGGCGCACCTCTCTTTACGCGGTCTCCCCGTCTGTGCCTTCTCATCTGCCGGACCGTGTGCACTTCGCTTCACCTCTGCACGTCGCATGGAGACCACCATGAACGCCCATCAGGTCTTGCCCAAGG--------------------------TCTTACATAAGAGGACTCTTGGACTCTCCGCAATGTCAACGACCGACCTTGAGGCA-TACTTCA-AAGACTGTTTGTTT-AAAGACTGGGAGGAGTTGGGGGAGG-AGATTAGGTTAATGATCTTTGTACTAGGAG--GCTGTAGGCATAAATT--GGTCTGTTA---------------------------------------------------------------------------------------------------------------------------------------------------------------------------------------------------------------------------------------------------------------------------------------------
>K20
----CCTATTG----ATTGGAAAGTATGTC-AAAGAATTGTGGGTCTTTT----GGGCTTTGCTG-CCCCTTTTACACAATGTGGCTATCCTGCC-TTGATG-CCTTTGTATGCATGTATACAATCTAAGCAGGCTTTC--ACTTTCTCGCCAACTTACAAGGCCTTTCTGTGTCAACAATAC-CTGCACCTTT--ACCCCGTTGCCCGGCAACGATCAGGTCTCTGCCAAGTGTTTGCTG-ACGCAACCCCCACTGGATGGGGCTTGGCAATAGGCCATCGGCGCATGCGTGGAACCTTTGTGGCTCCTCTGCCGATCCATACTGCGGAACTCCTAGCAGCTTGTTTTGCTCGCAGCCGGTCTGGAGCAAACCTTATCGGGACTGACAACTCTGTTGTCCTCTCTCGGAAATACACCTCCTTCCCATGGCTGCTCGGGTGTGCTGCCAACTGGATCCTGCGCGGGACGTCCTTTGTCTACGTCCCGTCGGCGCTGAATCCCGCGGACGACCCGTCTCGGGGCCGTTTGGGCCTCTACCGTCCCCTTCTTCGTCTGCCGTTCCAGCCGACCACGGGGCGCACCTCTCTTTACGCGGTCTCCCCGTCTGTGCCTTCTCATCTGCCGGACCGTGTGCACTTCGCTTCACCTCTGCACGTCGCATGGAGACCACCGTGAACGCCCACCAGGTCTTGCCCAAGC--------------------------TCTTACATAAGAGGACTCTTGGACTCTCAGCAATGTCAACGACCGACCTTGAGGCA-TACTTCA-AAGACTGTTTGTTT-AAAGACTGGGAGGAGTTGGGGGAGG-AGATTAGGTTAAAGGTCTTTGTACTAGGAG--GCTGTAGGCATAAATT-GGGTCTGTTAA--------------------------------------------------------------------------------------------------------------------------------------------------------------------------------------------------------------------------------------------------------------------------------------------
>K21
----------------TTGTGAAGTATGTC-AAAGAATTGTGGGTCTTTT----GGGCTTTGCTG-CCCCTTTTACACAGTGTGGCTATCCTGCT-TTGATG-CCTTTATATGCATGTATACAAGCTAAGCAGGCTTTC--ACTTTCTCGCCAACTTACAAGGCCTTTTTGTGTAAACAATAT-CTGCACCTTT--ACCCCGTTGCCCGGCAACGGTCAGGTCTCTGCCAAGTGTTTGCTG-ACGCAACCCCCACTGGATGGGGCTTGGCCATAGGCCATCAGCGCATGCGTGGAACCTTTGTGGCTCCTCTGCCGATCCATACTGCGGAACTCCTAGCGGCTTGTTTTGCTCGCAGCCGGTCTGGAGCGAAACTTATCGGGACTGACAACTCTGTTGTCCTCTCTCGGAAATACACCTCCTTCCCATGGCTGCTCGGGTGTGCTGCCAACTGGATCCTGCGCGGGACGTCCTTTGTTTACGTCCCGTCGGCGCTGAATCCCGCGGACGACCCGTCTCGGGGCCGTTTGGGCCTCTACCGTCCCCTTCTTCATCTGCCGTTCCGGCCGACCACGGGGCGCACCTCTCTTTACGCGGTCTCCCCGTCTGTGCCTTCTCATCTTCCGGACCGTGTGCACTTCGCTTCACCTCTGCACGTCGCATGGAAACCACCGTGAACGCCCACCAGGTCTTGCCCAAGG--------------------------TCTTATATAAGAGGACTCTTGGACTCTCAACAATGTCAACGACCGACCTTGAGGCA-TACTTCA-AAGACTGTTTGTTT-AAAGACTGGGAGGAGTTGGGGGAGG-AGATTAGATTAATGATCTTTGTACTAGGAG--GCTGTAGGCATAATTGGGGTTCTGTTAA--------------------------------------------------------------------------------------------------------------------------------------------------------------------------------------------------------------------------------------------------------------------------------------------
>K22
---CCTTATTG---AATTTGAAAGTATGTC-AAAGAATTGTGGGTCTTTT----GGGCTTTGCTG-CCCCTTTTACACAATGTGGCTATCCTGCC-TTGATG-CCTTTATATGCATGTATACAATCTAAGCAGGCTTTC--ACTTTCTCGCCAACTTACAAGGCCTTTCTGTATACACAATAT-CTGAACCTTT--ACCCCGTTGCCCGGCAACGGTCAGGTCTCTGCCAAGTGTTTGCTG-ACGCAACCCCCACTGGATGGGGCTTGGCCATAGGCCATCGGCGCATGCGTGGAACCTTTGTGGCTCCTCTGCCGATCCATACTGCGGAACTCCTAGCAGCTTGTTTTGCTCGCAGCCGGTCTGGAGCGAAACTTATCGGCACCGACAACTCTGTTGTCCTTTCTCGGAAATACACCTCCTTTCCATGGCTGCTAGGGTGTGCTGCCAACTGGATCCTGCGCGGGACGTCCTTTGTCTACGTCCCGTCGGCGCTGAATCCCGCGGACGACCCGTCTCGGGGCCGTTTGGGACTCTATCGTCCCCTTCTTCGTCTGCCGTTCCGGCCGACCACGGGGCGCACCTCTCTTTACGCGGTCTCCCCGTCTGTGCCTTCTCATCTGCCGGACCGTGTGCACTTCGCTTCACCTCTGCACGTCGCATGGAGACCACCGTGAACGCCCGCCAGGTCTTGCCCAAGG--------------------------TCTTACATAAGAGGACTCTTGGACTCTCAGCAATGTCAACGACCGACCTTGAGGCA-TACTTCA-AAGACTGTGTGTTT-AAAGACTGGGAGGAGTTGGGGGAGG-AGATTAGGTTAATGGTCTTTGTACTAGGAG--GCTGTAGGCATAAATT-GGGTCTGTTAA--------------------------------------------------------------------------------------------------------------------------------------------------------------------------------------------------------------------------------------------------------------------------------------------
>K23
---CCTTATTG---AAATTGAAAGTATGTC-AAAGAATTGTGGGTCTTTT----GGGCTTTGCTG-CCCCTTTTACACAATGTGGCTATCCTGCA-TTGATG-CCTTTATATGCATGTATTCAATCTAAGCAGGCTTTC--ACTTTCTCGCCAACTTACAAGGCCTTTCTGTGTAAACAATAT-CTGCACCTTT--ACCCCGTTGCCCGGCAACGGTCAGGTCTCTGCCAAGTGTTTGCTG-ACGCAACCCCCACTGGATGGGGCTTGGCCATAGGCCATCAGCGCATGCGTGGAACCTTTGTGGCTCCTCTGCCGATCCATACTGCGGAACTCCTAGCAGCGTGTTTCGCTCGCAGCCGGTCTGGGGCGAAACTTATCGGGACTGACAACTCTGTTGTCCTCTCTCGGAAATACACATCCTTCCCATGGCTGCTCGGGTGTGCTGCCAACTGGATCCTGCGCGGGACGTCCTTTGTCTACGTCCCGTCGGCGCTGAATCCCGCGGACGACCCGTCTCGGGGCCGCTTGGGCCTCTACCGTCCCCTTCTTCGTCTGCCGTTCCGGCCGACCACGGGGCGCACCTCTCTTTACGCGGTCTCCCCGTCTGTGCCTTCTCATCTGCCGGCCCGTGTGCACTTCGCTTCACCTCTGCACGTCGCATGGAGACCACCGTGAACGCCCACCAGGTCTTGCCCAAGG--------------------------TCTTACATAAGAGGACTCTTGGACTCTCAGCAATGTCAACAACCGACCTTGAGGCA-TACTTCA-AAGACTGTTTGTTT-AAAGACTGGGAGGAGTTGGGGGAGG-AGATTAGGTTAAAGGTCTTTGTACTAGGAG--GCTGTAGGCATAAATT-GGGTCTGTTATT-------------------------------------------------------------------------------------------------------------------------------------------------------------------------------------------------------------------------------------------------------------------------------------------
>K26
----CCTATTG---AAATTGAAAGTATGTC-AGAGAATTGTGGGTCTTTT----GGGCTTTGCTG-CCCCTTTTACACAATGTGGCTATCCTGCC-TTGATG-CCTTTATATGCATGTATACAATCTAAGCAGGCTTTC--ACTTTCTCGCCAACTTACAAGGCCTTTCTGTGTAAACAATAT-CTGCACCTTT--ACCCCGTTGCCCGGCAACGGTCAGGTCTCTGCCAAGTGTTTGCTG-ACGCAACCCCCACTGGATGGGGCTTGGCCATAGGCCATCAGCGCATGCGTGGAACCTTTATGGCTCCTCTGCCGATCCATACTGCGGAACTCCTAGCAGCGTGTTTTGCTCGCAGCCGGTCTGGGGCGACACTTATCGGGACTGACAACTCTGTTGTCCTCTCTCGGAAATACACCTCCTTCCCATGGCTGCTCGGGTGTGCTGCCAACTGGATCCTGCGCGGGACGTCCTTTGTCTACGTCCCGTCGGCGCTGAATCCCGCGGACGACCCGTCTCGGGGCCGCTTGGGCCTCTACCGTCCCCTTCTTCATCTGCCGTTCCGGCCGACCACGGGGCGCACCTCTCTTTACGCGGTCTCCCCGTCTGTGCCTTCTCATCTGCCGGACCGTGTGCACTTCGCTTCACCTCTGCACGTCGCATGGAGACCACCGTGAACGTCCGCCAGGTCTTGCCCAAGG--------------------------TCTTACATAAGAGGACTCTTGGACTCTCAGCAATGTCAACGACCGACCTTGAGGCA-TACTTCA-AAGACTGTTTGTTT-AAAGACTGGGAGGAGTTGGGGGAGG-AGATTAGGTTAATGATCTTTGTACTAGGAG--GCTGTAGGCATA------------------------------------------------------------------------------------------------------------------------------------------------------------------------------------------------------------------------------------------------------------------------------------------------------------
>K29
--------------------------------------------------------------------------------------------------------------------------------------------------------------------------------------------------------------------------------------------------------CCCCCACTGGATGGGGCTTGGCCATAGGCCATCAGCGCATGCCTGGAACCTTTGTGGCTCCTCTGCAGATCCATACTGCGGAACTCATAGCGGTTTGTTTTGATCGCATCCGGTCTGGAGCGAAACTTATCGGGAATGACAACTCTGTTGTCCTCTCTCGGAAATACACCTCCTTCCCATGGCTGCTCGGGTGTGCTGCCAACTGGATCCTGCGCGGGACGTCCTTTGTTTACGTCCCGTCGGCGCTGAATCCCGCGGACGACCCGTCTCGGGGCCGTTTGGGCCTCTACCGTCCCCTTCTTCATCTGCCGTTCCGGCCGACCNCGGGGCGCACCTCTCTTTACGCGGTCTCCCCGTCTGTGCCTTCTCATCTTCCGGACCGTGTGCACTTCGCTTCACCTCTGCACGTCGCATGGAAACCACCGTGAACGCCCACCACGTCCT-CCCAAGG--------------------------TCTTATATAAAAAGACTCTTGGACTCTCAACCACGTCAACGACCGACCTTGAGGCA-TACTTCA-AAGACTGTTTGTTTAAAAGACTGGGAAGAGGTGGGGGAGG---------------------------------------------------------------------------------------------------------------------------------------------------------------------------------------------------------------------------------------------------------------------------------------------------------------------------------------------------------
>K31
--------TTG---AATTTGAAAGTATGTC-AAAGAATTGTGGGTCTTTT----GGGCTTTGCTG-CCCCTTTTACACAGTGTGGCTATCCTGCC-TTGATG-CCTTTATATGCATGTATACAAGCTAAGCAGGCTTTC--ACTTTCTCGCCAACTTACAAGGCCTTTCTGTGTAAACAATAT-CTGCACCTTT--ACCCCGTTGCCCGGCAACGGTCCGGTCTCTGCCAAGTGTTTGCTG-ACGCAACCCCCACTGGATGGGGCTTGGCCATAGGCCATCGGCGCATGCGTGGAACCTTTGTGGCTCCTCTGCCGATCCATACTGCGGAACTCCTAGCAGCTTGTTTTGCTCGCAGCCGGTCTGGAGCGAAACTTATCGGGACTGACAACTCTGTTGTCCTCTCTCGGAAATACACCTCCTTCCCATGGCTGCTCGGGTGTGCTGCCAACTGGATCCTGCGCGGGACGTCCTTTGTCTACGTCCCGTCGGCGCTGAATCCCGCGGACGACCCGTCTCGGGGCCGTTTGGGCCTCTACCGTCCCCTTCTTCTGCTGCCGTTCCGGCCGACCACGGGGCGCACCTCTCTTTACGCGGTCTCCCCGTCTGTGCCTTCTCATCTGCCGGGCCGTGTGCACTTCGCTTCACCTCTGCACGTCGCATGGAAACCACCGTGAACGCCCACCAGGTCTTGCCCAAGG--------------------------TCTTACATAAGAGGACTCTTGGACTCTCAGCAATGTCAACGACCGACCTTGAGGCA-TACTTCA-AAGACTGTTTGTTT-AAAGACTGGGAGGAGTTGGGGGAGG-AGATTAGGTTAATGATCTTTGTACTAGGAG--GCTGTAGGCATAAATT-GGGTCTGTTAA--------------------------------------------------------------------------------------------------------------------------------------------------------------------------------------------------------------------------------------------------------------------------------------------
>K32
----CCTATTGA-AATTGTGAAAGTATGTC-AAAGAATTGTGGGTCTTTT----GGGCTTTGCTG-CCCCTTTTACACAATGTGGCTATCCTGCC-TTGATG-CCTTTATATGCATGTATACAATCTAAGCAAGCTTTC--ACTTTCTCGCCAACTTACAAGGCCTTTCTGTGTAAACAATAT-CTGCACCTTT--ACCCCGTTGCCCGGCAACGGTCAGGTCTCTGCCAAGTGTTTGCTG-ACGCAACCCCCACTGGATGGGGCTTGGCCATAGGCCATCGGCGCATGCGTGGAACCTTTGTGGCTCCTCTGCCGATCCATACTGCGGAACTCCTAGCAGCTTGTTTTGCTCGCAGCCGGTCTGGAGCAAAACTTATCGGGACTGACAACTCTGTTGTCCTCTCTCGGAAATACACCTCCTTCCCATGGCTGCTCGGGTGTGCTGCCAACTGGATCCTTCGCGGGACGTCCTTTGTCTACGTCCCGTCGGCGCTGAATCCCGCGGACGACCCGTCTCGGGGCCGTTTGGGCCTCTACCGTCCCCTTCTTCGTCTGCCGTTCCGGCCGACCACGGGGCGCACCTCTCTTTACGCGGTCTCCCCGTCTGTGCCTTCTCATCTGCCGGACCGTGTGCACTTCGCTTCACCTCTGCACGTCGCATGGAGACCACCGTGAACGCCCACCAGGTCTTGCCCAAGG--------------------------TCTTACATAAGAGGACTCTTGGACTCTCAGCAATGTCAACGACCGACCTTGAGGCA-TACTTCA-AAGACTGTTTATTT-AAAGACTGGGAGGAGTTGGGGGAGG-AGATTAGGTTAATGATCTTTGTACTAGGAG--GCTGTAGGCA--------------------------------------------------------------------------------------------------------------------------------------------------------------------------------------------------------------------------------------------------------------------------------------------------------------
>K34
----CCTATTG---AATTTGAAAGTATGTC-AAAGAATTGTGGGTCTTTT----AGGCTTTGCTG-CCCCTTTTACACAATGTGGCTACCCTGCC-TTAATG-CCTTTATATGCATGTATACAATCTAAGCAGGCTTTC--ACTTTCTCGCCAACTTACAAGGCCTTTCTGTGTCAACAATAC-CTGCACCTTT--ACCCCGTTGCTCGGCAACGGTCTGGTCTCTGCCAAGTGTTTGCTG-ACGCAACCCCCACTGGATGGGGCTTGGCCGTAGGCCACCGGCGCATGCGTGGAACCTTTGTGGCTCCTCTGCCGATCCATACTGCGGAACTCCTCGCAGCTTGTTTTGCTCGCAGCCGGTCTGGAGCAAAACTTATCGGGACTGACAACTCTGTTGTCCTCTCTCGGAAATACACCTCCTTCCCATGGCTGCTCGGGTGTGCTGCCAACTGGATCCTGCGCGGGACGTCCTTTGTCTACGTCCCGTCGGCGCTGAATCCCGCGGACGACCCGTCTCGGGGCCGTTTGGGCCTCTACCGTCCCCTTCTGCATCTGCCGTTCCGACCGACCACGGGGCGCACCTCTCTTTACGCGGTCTCCCCGTCTGTGCCTTCTCATCTGCCGGACCGTGTGCACTTCGCTTCACCTCTGCACGTCGCATGGAAACCACCGTGAACGCCCACCAGGTCTTGCCCAAGC--------------------------TCTTACATAAGAGGACTCTTGGACTCTCAGCAATGTCAACGACCGACCTTGAGGCA-TACTTCA-AAGACTGTTTGTTT-AAAAACTGGGAGGAGTTGGGGGAGG-AGATTAGGTTAATGATCTTTGTACTAGGAG--GCTGTAGGCATAAATT-GGGTCTGTTAAT-------------------------------------------------------------------------------------------------------------------------------------------------------------------------------------------------------------------------------------------------------------------------------------------
>K35
-----------------TTTGAAGTATGTC-AAAGAATTGTGGGTCTTTT----GGGCTTTGCTG-CCCCTTTTACACAATGTGGCTATCCTGCC-TTGATG-CCTTTATATGCATGTATACAAGCTAAGCAGGCTTTC--ACTTTCTCGCCAACTTACAAGGCCTTTCTGTGTAAACAATAT-CTGCACCTTT--ACCCCGTTGCCCGGCAACGGTCAGGTCTCTGCCAAGTGTTTGCTG-ACGCAACCCCCACTGGATGGGGCTTGGCCATAGGCCATCGGCGCATGCGTGGAACCTTTGTGGCTCCTCTGCCGATCCATACTGCGGAACTCCTAGCAGCTTGTTTTGCTCGCAGCCGGTCTGGAGCAAACCTCATCGGGACTGACAACTCGGTTGTCCTCTCTCGGAAATACACCTCATTCCCATGGCTGCTAGGGTGTGCTGCCAACTGGATCCTGCGCGGGACGTCCTTTGTTTACGTCCCGTCGGCGCTGAATCCCGCGGACGACCCGTCTCGGGGCCGTTTGGGCCTCCACCGTCCCCTTCTTCATCTGCCGTTCCGGCCGACCACGGGGCGCACCTCTCTTTACGCGGTCTCCCCGTCTGTGCCTTCTCATCTGCCGGACCGTGTGCACTTCGCTTCACCTCTGCACGTCGCATGGAGACCACCGTGAACGCCCATCAGGTCTTGCCCAAGG--------------------------TCTTACATAAGAGGACTCTTGGACTCTCAGCAATGTCAACNTCCGACCTTGAGGCA-TACTTCA-AAGACTGTTTGTTT-AAAGACTGGGAGGAGTTGGGGGAGG-AGATTAGGTTAAAGATTTATGTACTAGGAG--GCTGTAGGCATAAATTGGGGTCTGTTAA--------------------------------------------------------------------------------------------------------------------------------------------------------------------------------------------------------------------------------------------------------------------------------------------
>K38
----------------------------------------------------------------------------------------------------------------------------------------------------------------------------------------------------------------------------------------------------------------------------------------------------------------------------------------------------------------------------------AAACTTATCGGGACTGACAACTCTGTTGTCCTCTTTCGGAAATACACCTCCTTCCCATGGCTGCTCGGATGTGCTGCCAACTGGATCCTGCGCGGGACGTCCTTTGTCTACGTCCCGTCGGCGCTGAATCCCGCGGACGACCCGTCTCGGGGCCGTTTGGGCCTCTACCGTCCCCTTCTTCGTCTGCCGTTCCAGCCGACCACGGGGCGCACCTCTCTTTACGCGGTCTCCCCGTCTGTGCCTTCTCATCTGCCGGACCGTGTGCACTTCGCTTCACCTCTGCACGTCGCATGGAAACCACCGTGAACGCCCACCAGGTCTTGCCCAAGG--------------------------TCTTATATAAGAGGACTCTTGGACTCTCAGCAATGTCAACGACCGACCTTGAGGCA-TACTTCA-AAGACTGTTTGTTT-AAGGACTGAGAGGAGTTGGGGGAGG-GAAGAGAGTAAGTGATCGATCTAGGAGGAA--GGAGGATGCATGAA----------------------------------------------------------------------------------------------------------------------------------------------------------------------------------------------------------------------------------------------------------------------------------------------------------
>K40
----CCTATTTG--AATTTGAAAGTATGTC-AAAGAATTGTGGGTCTTTT----GGGCTTTGCTG-CCCCTTTTACACAATGTGGCTATCCTGCC-TTGATG-CCTTTATATGCATGTATACAATCTAAGCAGGCTTTT--ACTTTCTCGCCAACTTATAAGGCCTTTCTGTGTAAACAATAT-CTGCACCTTT--ACCCCGTTGCCCGGCAACGGTCAGGTCTCTGCCAAGTGTTTGCTG-ACGCAACCCCCACTGGATGGGGCTTGGCCATAGGCCATCAGCGCATGCGTGGAACCTTTGTGGCTCCTCTGCCGATCCATACTGCGGAACTCCTAGCGGCTTGTTTTGCTCGCAGCCGGTCTGGAGCAAAACTTATCGGGACTGACAACTCTGTTGTCCTCTCTCGGAAATACACCTCATTCCCATGGCTGCTCGGGTGTGCTGCCAACTGGATCTTGCGCGGGACGTCCTTTGTCTACGTCCCGTCGGCGCTGAATCCCGCGGACGACCCGTCTCGGGGCCGTTTGGGTCTCTACCGTCCCCTTCTGCATCTGCCGTTCCGGCCGACCACGGGGCGCACCTCTCTTTACGCGGTCTCCCCGTCTGTGCCTTTTCACCTGCCGGACCGTGTGCACTTCGCTTCACCTCTGCACGTCGCATGGAAACCACCGTGAACGCCCACCAGGTCTTGCCCAAGG--------------------------TCTTACATAAGAGGACTCTTGGACTCTCAGCAATGTCAACGACCGACCTTGAGGCA-TACTTCA-AAGACTGTTTGTTT-AAAGACTGGGAGGAGTTGGGGGAGG-AGATTAGGTTAATGGTCTTTGTACTAGGAG--GCTGTAGGCATAAATTGGGGTCTGTTAA--------------------------------------------------------------------------------------------------------------------------------------------------------------------------------------------------------------------------------------------------------------------------------------------
>K42
---TCCTATTG----ATTTGAAAGTATGTC-AGAGAATTGCGGGTCTTTT----GGGCTTTGCTG-CCCCTTTTACACAATGTGGCTATCCTGCC-TTGATG-CCTTTATATGCATGTATACAATCTAAACAGGCTTTC--ACTTTTTCGCCAACTTACAAAGCCTTTCTGTGTAAACAATAT-CTGCACCTTT--ACCCCGTTGCCCGGCAACGGTCCGGTCTTTGCCAAGTGTTTGCTG-ACGCAACCCCCACTGGATGGGGCTTGGCCATAGGCCATCGGCGCATGCGTGGAACCTTTGTGGCTCCTCTGCCGATCCATACTGCGGAACTCCTAGCAGCTTGTTTTGCTCGCAGCCGGTCTGGAGCGACACTTATCGGAACTGACAACTCTGTTGTCCTCTCTCGGAAATACACCTCCTTCCCATGGCTGCTCGGGTGTGCTGCCAACTGGATCCTGCGCGGGACGTCCTTTGTCTACGTCCCGTCGGCGCTGAATCCCGCGGACGACCCGTCTCGGGGCCGTTTGGGCCTCTACCGTCCCCTTCTTCATCTGCCGTTCCGGCCGACCACGGGGCGCACCTCTCTTTACGCGGTCTCCCCGTCTGTGCCTTCTCGTCTGCCGGACCGTGTGCACTTCGCTTCACCTCTGCACGTCGCATGGAAACCACCGTGAACGCCCATCAGGTCTTGCCCAAGG--------------------------TCTTACATAAGAGGACTCTTGGACTCTCAGCGATGTCAACAACCGACCTTGAGGCA-TACTTCA-AAGACTGTTTGTTT-AAAGACTGGGAGGAGTTAGGGGAGG--------------------TGTACTAGGAG--GCTGTAGGCATAAATG--GGTCTGTTAGGC-----------------------------------------------------------------------------------------------------------------------------------------ATAAATTGG-------------GTCTGTTAA------------------------------------------------------------------------------------------------------------------
>K45
---TCCTATTG----ATTGGAAAGTATGTC-AAAGAATTGTGGGTCTTTT----GGGCTTTGCTG-CCCCTTTTACACAATGTGGCTATCCTGCC-TTGATG-CCTTTATATGCATGTATACAATCTAAGCAGGCTTTC--ACTTTCTCGCCAACTTACAAGGCCTTTCTGTGTAAACAATAT-CTGAACCTTT--ACCCCGTTGCCCGGCAACGGTCAGGTCTCTGCCAAGTGTTTGCTG-ACGCAACCCCCACTGGATGGGGCTTGGCCATAGGCCATCAGCGCATGCGTGGAACCTTTGTGGCTCCTCTGCCGATCCATACTGCGGAACTCCTAGCAGCTTGTTTTGCTCGCAGCCGGTCTGGGGCGAAACTTATCGGGACTGACAACTCTGTTGTCCTCTCTCGGAAATACACCTCCTTCCCATGGCTGCTCGGATGTGCTGCCAACTGGATCCTGCGCGGGACGTCCTTTGTCTACGTCCCGTCGGCGCTGAATCCCGCGGACGACCCGTCTCGAGGTCGTTTGGGCGTCTATCGTCCCCTTCTTCGTCTGCCGTTCCGGCCGACCACGGGGCGCACCTCTCTTTACGCGGTCTCCCCGTCTGTGCCTTCTCATCTGCCGGACCGTGTGCACTTCGCTTCACCTCTGCACGTCGCATGGAAACCACCGTGAACGCCCACCAGGTCTTGCCCAAGG--------------------------TTTTATATAAGAGGACTCTTGGACTCTCAGCGATGTCAACGACCGACCTTGAGGCA-TACTTCA-AAGACTGTTTGTTT-AAAGACTGGGAGGAGTTGGGGGAGG-AGATTAGGTTAAAGGTCTTTGTACTAGGAG--GCTGTAGGCATAAATT--GGTCTGTTA---------------------------------------------------------------------------------------------------------------------------------------------------------------------------------------------------------------------------------------------------------------------------------------------
>K48
----CCTATTG---AATTTGAAAGTATGTC-AAAGAATTGTGGGTCTTTT----GGGCTTTGCTG-CCCCTTTTACACAATGTGGCTATCCTGCT-TTGATG-CCTATATATGCATGTATACAATCTAAGCAGGCTTTC--ACTTTCTCGCCAACTTACAAGGCCTTTCTGTGTAACCAATAT-TTGCACCTTT--ACCCCGTTGCCCGGCAACGGTCAGGTCTCTGCCAAGTGTTTGCTG-ACGCAACCCCCACTGGATGGGGCTTGGCCATAGGCCATCGGCGCATGCGTGGAACCTTTGTGGCTCCTCTGCCGATCCATACCGCGGAACTCCTAGCGGCTTGTTTTGCTCGCAGCCGGTCTGGAGCAAAACTTATCGGGACTGACAACTCAGTTGTCCTCTCTCGGAAATACACCTCCTTCCCATGGCTGCTCGGGTGTGCTGCCAACTGGATCCTGCGCGGGACGTCCTTTGTCTACGTCCCGTCGGCGCTGAATCCCGCGGACGACCCATCTCGGGGCCGTTTGGGACTCTACCGTCCCCTTCTTCATCTGCCGTTCCGGCCAACCACGGGGCGCACCTCTCTTTACGCGGTCTCCCCGTCTGTGCCTTCTCATCTGCCGGACCGTGTGCACTTCGCTTCACCTCTGCACGTCGCATGGAGACCACCGTGAACGCCCACCAGGTCTTGCCCAAGG--------------------------TCTTACATAAGAGGACTCTTGGACTCTCAGCAATGTCAACGACCGACCTTGAGGCA-TACTTCA-AAGACTGTTTGTTT-AAAGACTGGGAGGAGTTGGGGGAGG-AGATTAGGTTAAAGGTCTTTGTACTAGGAG--GCTGTAGGCATAAATT-GGGTCTGTTAA--------------------------------------------------------------------------------------------------------------------------------------------------------------------------------------------------------------------------------------------------------------------------------------------
>K49
----CCTATTG---AATTTGAAAGTATGTC-AAAGAATTGTGGGTCTTTT----GGGCTTTGCTG-CCCCTTTTACACAATGTGGCTATCCTGCC-TTGATG-CCTTTATATGCATGTATACAAGCTAAGCAGGCTTTT--ACTTTCTCGCCAACTTACAAGGCCTTTCTGTGTAAACAATAT-CTGCACCTTT--ACCCCGTTGCCCGGCAACGGTCAGGTCTCTGCCAAGTGTTTGCTG-ACGCAACCCCCACTGGATGGGGCTTGGCATTAGGCCATCGGCGCATGCGTGGAACCTTTGTGGCTCCTCTGCCGATCCATACTGCGGAACTCCTAGCAGCTTGTTTTGCTCGCAGCCGGTCTGGAGCGAAACTTATCGGGACTGACAACTCTGTTGTCCTCTCTCGGAAATACACATCCTTCCCATGGCTGCTCGGGTGTGCTGCCAACTGGATCCTGCGCGGGACGTCCTTTGTCTACGTCCCGTCGGCGCTGAATCCCGCGGACGACCCGTCTCGGGGCCGTTTGGGCCTCTACCGTCCCCTTCTTCATCTGCCGTTCCGGCCGACCACGGGGCGCACCTCTCTTTACGCGGTCTCCCCGTCTGTGCCTTCTCATCTGCCGGACCGTGTGCACTTCGCTTCACCTCTGCACGTCGCATGGAAACCACCGTGAACGCCCACCAGGTCTTGCCCAAGG--------------------------TCTTACATAAGAGGACTCTTGGACTCTCAGCAATGTCAACGACCGACCTTGAGGCA-TACTTCA-AAGACTGTTTGTTT-AAAGACTGGGAGGAGTTGGGGGAGG-AGATTAGGTTGAAGGTCTTTGTACTAGGAG--GCTGTAGGCATAAATTGGGGTCTGGTTAA-------------------------------------------------------------------------------------------------------------------------------------------------------------------------------------------------------------------------------------------------------------------------------------------
>K50
----------------TTTGAAAGTATGTC-AAAGAATTGTGGGTCTTTT----GGGCTTTGCTG-CCCCTTTTACACAATGTGGCTATCCTGCC-TTGATG-CCTTTATATGCATGTATACAATCTAAGCAGGCTTTC--ACTTTCTCGCCAACTTACAAGGCCTTTCTGTGTAAACAATAT-CTGCACCTTT--ACCCCGTTGCCCGGCAACGGTCAGGTCTCTGCCAAGTGTTTGCTG-ACGCAACCCCCACTGGATGGGGCTTGGCCATAGGCCATCGGCGCATGCGTGGAACCTTTGTGGCTCCTCTGCCGATCCATACTGCGGAACTCCTAGCAGCGTGTTTTGCTCGCAGCAGGTCTGGGGCGACACTTATCGGGACTGACAACTCTGTTGTCCTCTCTCGGAAATACACCTCCTTCCCATGGCTGCTCGGGTGTGCTGCCAACTGGATCCTGCGCGGGACGTCCTTTGTCTACGTCCCGTCGGCGCTGAATCCCGCGGACGACCCCTCTCGGGGCCGCTTGGGCCTCTACCGTCCCCTTCTTCATCTGCCGTTCCGGCCGACCACGGGGCGCACCTCTCTTTACGCGGTCTCCCCGTCTGTGCCTTCTCGTCTGCCGGCCCGTGTGCACTTCGCTTCACCTCTGCACGTCGCATGGAGACCACCGTGAACGCCCACCAGGTCTTGCCCAAGG--------------------------TCTTACATAAGAGGACTCTTGGACTCTCAGCAATGTCAACAACCGACCTTGAGGCA-TACTTCA-AAGACTGTTTGTTT-AAAGACTGGGAGGAGTTGGGGGAGG-AGATTAGGTTAATGATCTTTGTACTAGGAG--GCTGTAGGCATAAATTGGGGTCTGTTAA--------------------------------------------------------------------------------------------------------------------------------------------------------------------------------------------------------------------------------------------------------------------------------------------
>K57
----CCTATTG----ATTGGAAAGTATGTC-AAAGAATTGTGGGTCTTTT----GGGCTTTGCGG-CCCCTTTTACACAATGTGGCTATCCTGCC-TTGATG-CCTTTATATGCATGTATACAAGCTAAGCAGGCTTTC--ACTTTCTCGCCAACTTACAAGGCATTTCTGTGTAAACAATAT-CTGCACCTTT--ACCCCGTTGCCCGGCAACGGTCAGGTCTCTGCCAAGTGTTTGCTG-ACGCAACCCCCACTGGATGGGGCTTGGCCATAGGCCATCGGCGCATGCGTGGAACCTTTGTGGCTCCTCTGCCGATCCATACTGCGGAACTCCTAGCAGCTTGTTTTGCTCGCAGCCGGTCTGGAGCGAAACTCATCGGGACTGACAACTCGGTTGTCCTCTCTCGGAAATACACCTCATTCCCATGGCTGCTAGGGTGTGCTGCCAACTGGATCCTGCGCGGGACGTCCTTTGTTTACGTCCCGTCGGCGCTGAATCCCGCGGACGACCCGTCTCGGGGCCGTTTGGGCCTCTACCGTCCCCTTCTGCGTCTGCCGTTCCGGCCGACCACGGGGCGCACCTCTCTTTACGCGGTCTCCCCGTCTGTGCCTTCTCATCTGCCGGACCGTGTGCACTTCGCTTCACCTCTGCACGTCGCATGGAGACCACCGTGAACGCCCATCAGGTCTTGCCCAAGG--------------------------TCTTACATAAGAGGACTCTTGGACTCTCAGCAATGTCAACATCCGACCTTGAGGCA-TACTTCA-AAGACTGTTTGTTT-AAAGACTGGGAGGAGTTGGGGGAGG-AGATTACGTTAAAAGTCTTTGGACTAAGGG--GTTGTTTGCATTAATA--GGTCTGTTA---------------------------------------------------------------------------------------------------------------------------------------------------------------------------------------------------------------------------------------------------------------------------------------------
>K58
----CCTATTG---ATTTGGAAAGTATGTC-AAAGAATTGTGGGTCTTTT----GGGCTTTGCTG-CTCCTTTTACACAATGTGGCTATCCCGCC-TTGATG-CCTTTATATGCATGTATACAATCTAAACAGGCTTTC--ACTTTCTCGCCAACTTACAAGGCCTTTCTGTGTCAACAATAC-CTGCACCTTT--ACCCCGTTGCCCGGCAACGGTCAGGTCTCTGCCAAGTGTTTGCTG-ACGCAACCCCCACTGGATGGGGCTTGGCCATAGGCCATCAGCGCATGCGTGGAACCTTTGTGGCTCCTCTGCCGATCCATACTGCGGAACTCCTAGCAGCTTGTTTTGCTCGCAGCCGGTCTGGAGCTAAACTTATCGGGACTGACAACTCTGTTGTCCTCTCTCGGAAATACACCTCCTTCCCATGGCTGCTCGGGTGTGCTGCCAACTGGATCCTGCGCGGGACGTCCTTTGTCTACGTCCCGTCGGCGCTGAATCCCGCGGACGACCCGTCTCGGGGCCGTTTGGGCCTCTACCGTCCCCTTCTTCATCTGCCGTTCCAGCCGACCACGGGGCGCACCTCTCTTTACGCGGTCTCCCCGTCTGTGCCTTCTCATCTGCCGGACCGTGTGCACTTCGCTTCACCTCTGCACGTCGCATGGAAACCACCGTGAACGCCCACCAGGTCTTGCCCAAGC--------------------------TCTTATATAAGAGGACTCTTGGACTCTCAGCAATGTCAACGACCGACCTTGAGGCA-TACTTCA-AAGACTGTTTGTTT-AAGGACTGGGAGGAGTTGGGGGAGG-AGATTAGGTTAATGATCTTTGTACTAGGAG--GCTGTAGGCATAAATT-GGGTCTGTTA---------------------------------------------------------------------------------------------------------------------------------------------------------------------------------------------------------------------------------------------------------------------------------------------
>K59
---------------ATTGTGAAGTATGTC-AAAGAATTGTGGGTCTTTT----GGGCTTTGCGG-CCCCTTTTACACAATGTGGCTATCCTGCC-TTGATG-CCTTTATATGCATGTATACAAGCTAAGCAGGCTTTC--ACTTTCTCGCCAACTTACAAGGCATTTCTGTGTAAACAATAT-CTGCACCTTT--ACCCCGTTGCCCGGCAACGGTCAGGTCTCTGCCAAGTGTTTGCTG-ACGCAACCCCCACTGGATGGGGCTTGGCCATAGGCCATCGGCGCATGCGTGGAACCTTTGTGGCTCCTCTGCCGATCCATACTGCGGAACTCCTAGCAGCTTGTTTTGCTCGCAGCCGGTCTGGAGCGAAACTCATCGGGACTGACAACTCGGTTGTCCTCTCTCGGAAATACACCTCATTCCCATGGCTGCTAGGGTGTGCTGCCAACTGGATCCTGCGCGGGACGTCCTTTGTTTACGTCCCGTCGGCGCTGAATCCCGCGGACGACCCGTCTCGGGGCCGTTTGGGCCTCTACCGTCCCCTTCTGCGTCTGCCGTTCCGGCCGACCACGGGGCGCACCTCTCTTTACGCGGTCTCCCCGTCTGTGCCTTCTCATCTGCCGGACCGTGTGCACTTCGCTTCACCTCTGCACGTCGCATGGAGACCACCGTGAACGCCCATCAGGTCTTGCCCAAGG--------------------------TCTTACATAAGAGGACTCTTGGACTCTCAGCAATGTCAACATCCGACCTTGAGGCA-TACTTCA-AAGACTGTTTGTTT-AAAGACTGGGAGGAGTTGGGGGAGG-AGATTACGTTAAAGGTCTTTGGACTAAGAG--GTTGATGGCATAATAG--GGTCTGTTAA--------------------------------------------------------------------------------------------------------------------------------------------------------------------------------------------------------------------------------------------------------------------------------------------
>K65
---TCCTATTG----ATTGGAAAGTATGTC-AAAGAATTGTGGGTCTTTT----GGGCTTTGCTG-CCCCTTTTACACAGTGTGGCTATCCTGCC-TTGATG-CCTTTATATGCATGTATACAAGCTAAGCAGGCTTTC--ACTTTCTCGCCAACTTACAAGGCCTTTCTGTGTAAACAATAT-CTGCACCTTT--ACCCCGTTGCCCGGCAACGGTCCGGTCTCTGCCAAGTGTTTGCTG-ACGCAACCCCCACTGGATGGGGCTTGGCCATAGGCCATCGGCGCATGCGTGGAACCTTTGTGGCTCCTCTGCCGATCCATACTGCGGAACTCCTAGCAGCTTGTTTTGCTCGCAGCCGGTCTGGAGCAAAACTTATCGGGACTGACAACTCTGTTGTCCTCTCTCGGAAATACACCTCCTTCCCATGGCTGCTCGGATGTGCTGCCAACTGGATCCTGCGCGGGACGTCCTTTGTCTACGTCCCGTCGGCGCTGAATCCCGCGGACGACCCGTCTCGGGGCCGTTTGGGCCTCTACCGTCCCCTTCTTCATCTGCCGTTCCGGCCGACCACGGGGCGCACCTCTCTTTACGCGGTCTCCCCGTCTGTGCCTTCTCATCTGCCGGTCCGTGTGCACTTCGCTTCACCTCTGCACGTCGCATGGAGACCACCGTGAACACCCACCAGGTCTTGCCCAAGG--------------------------TCTTACATAAGAGGACTCTTGGACTCTCAGCAATGTCAACGACCGACCTTGAGGCA-TACTTCA-AAGACTGTTTGTTT-AAAGACTGGGAGGAGTTGGGGGAGG-AGATTAGGTTAATGATCTTTGTACTAGGAG--GCTGTAGGCATAAATT-GGGTCTGTTAA--------------------------------------------------------------------------------------------------------------------------------------------------------------------------------------------------------------------------------------------------------------------------------------------
>K68
----CCTATTG----ATTGGAAAGTATGTC-AAAGAATTGTGGGTCTTTT----GGGCTTTGCTG-CCCCTTTTACACAATGTGGCTATCCTGCC-TTGATG-CCTTTATATGCATGTATACAATCTAGGCAGGCTTTC--ACTTTCTCGCCAACTTACAAGGCCTTTCTGTGTAAACAATAT-CTGCACCTTT--ACCCCGTTGCCCGGCAACGGCCAGGTCTCTGCCAAGTGTTTGCTG-ACGCAACCCCCACTGGATGGGGCTTGGCCATAGGCCATCGGCGCATGCGTGGAACCTTTGTGGCTCCTCTGCCGATCCATACTGCGGAACTCCTAGCAGCTTGTTTTGCTCGCAGCCGGTCTGGGGCGAAACTTATAGGGACTGACAACTCTGTTGTCCTCTCTCGGAAATACACCTCCTTCCCATGGCTGCTCGGGTGTGCTGCCAACTGGATCCTGCGCGGGACGTCCTTTGTCTACGTCCCGTCGGCGCTGAATCCCGCGGACGACCCGTCTCGCGGTCGGTTGGGCCTCTATCGTCCCCTTCTTCTGCTGCCGTTCCGGCCAACCACGGGGCGCACCTCTCTTTACGCGGTCTCCCCGTCTGTGCCTTCTCGTCTGCCGGACCGTGTGCACTTCGCTTCACCTCTGCACGTCGCATGGAGACCACCGTGAACGCCCACCAGGTCTTGCCCAAGG--------------------------TCTTACATAAGAGGACTCTTGGACTCTCAGCGATGTCAACGACCGACCTTGAGGCA-TACTTCA-AAGACTGTTTGTTT-AAAGACTGGGAGGAGTTAGGGGAGG-AGATTAGGTTAATGATCTTTGTACTAGGAG--GCTGTAGGCATAAATT--GGTCTGTTA---------------------------------------------------------------------------------------------------------------------------------------------------------------------------------------------------------------------------------------------------------------------------------------------
>K72
----CCTATTG---AATTTGAAAGTATGTC-AAAGAATTGTGGGGCTTTT----GGGCTTTGCTG-CCCCTTTTACACAATGTGGCTATCCTGCC-TTAATG-CCTTTATATGCATGTATACAATCTAAGCAGGCTTTC--ACTTTCTCGCCAACTTACAAGGCCTTTCTGTGTAAACAATAT-CTGAACCTTT--ACCCCGTTGCTCGGCAACGGCCAGGTCTCTGCCAAGTGTTTGCTG-ATGCAACCCCCACTGGATGGGGCTTGGCCATAGGCCACCAGCGCATGCGTGGAACCTTTGTGGCTCCTCTGCCGATCCATACTGCGGAACTCCTAGCAGCTTGTTTTGCTCGCAGCCGGTCTGGAGCGAAACTCATCGGCACCGACAACTCTGTTGTCCTCTCTCGGAAATACACCTCCTTTCCATGGCTGCTAGGGTGTGCTGCCAACTGGATCCTGCGCGGGACGTCCTTTGTCTACGTCCCGTCAGCGCTGAATCCCGCGGACGACCCGTCTCGGGGCCGCTTGGGACTCTACCGTCCCCTTCTTCTGCTGCCGTTCCAGCCGACCACGGGGCGCACCTCTCTTTACGCGGTCTCCCCGTCTGTGCCTTCTCATCTGCCGGTCCGTGTGCACTTCGCTTCACCTCTGCACGTCGCATGGAAACCACCGTGAACGCCCACCAGGTCTTGCCTAAGG--------------------------TCTTACATAAGAGGACTCTTGGACTCTCAGCAATGTCAACGACCGACCTTGAGGCA-TACTTCA-AAGACTGTGTGTTT-AAAGACTGGGAGGAGTTGGGGGAGG-AGATTAGGTTAAAGGTCTTTGTACTAGGAG--GCTGTAGGCATAAATTGGGGTCTGTTATA-------------------------------------------------------------------------------------------------------------------------------------------------------------------------------------------------------------------------------------------------------------------------------------------
>K75
---CCTTATTG---AATTTGAAAGTATGTC-AAAGAATTGTGGGTCTTTT----GGGCTTTGCTG-CCCCTTTTACACAGTGTGGCTATCCTGCC-TTGATG-CCTTTATATGCATGTATACAAGCTAAGCAGGCTTTC--ACTTTCTCGCCAACTTACAAGGCCTTTCTGTGTAAACAATAT-CTGCACCTTT--ACCCCGTTGCCCGGCAACGGTCCGGTCTCTGCCAAGTGTTTGCTG-ACGCAACCCCCACTGGATGGGGCTTGGCCATAGGCCATCGGCGCATGCGTGGAACCTTTGTGGCTCCTCTGCCGATCCATACTGCGGAACTCCTGGCAGCTTGTTTTGCTCGCAGCCGGTCTGGAGCAAAACTTATCGGGACTGACAACTCTGTTGTCCTCTCTCGGAAATACACCTCCTTCCCATGGCTGCTCGGGTGTGCTGCCAACTGGATCCTGCGCGGGACGTCCTTTGTCTACGTCCCGTCGGCGCTGAATCCCGCGGACGACCCGTCTCGGGGTCGTTTGGGCCTCTACCGTCCCCTTCTTCATCTGCCGTTCCGGCCGACCACGGGGCGCACCTCTCTTTACGCGGTCTCCCCGTCTGTGCCTTCTCATCTGCCGGACCGTGTGCACTTCGCTTCACCTCTGCACGTCGCATGGCGACCACCGTGAACGCCCACCAGGTCTTGCCCAAGG--------------------------TCTTACATAAGAGGACTCTTGGACTCTCAGCAATGTCAACGACCGACCTTGAGGCA-TACTTCA-AAGACTGTTTGTTT-AAAGACTGGGAGGAGTTGGGGGAGG-AGATTAGGTTAAAGGTCTTTGTACTAGGAG--GCTGTAGGCATAAATT-GGGTCTGTTAA--------------------------------------------------------------------------------------------------------------------------------------------------------------------------------------------------------------------------------------------------------------------------------------------
>K78
---CCTTATTGA--AATTTGAAAGTATGTC-AACGAATTGTGGGTCTTTT----GGGCTTTGCTG-CCCCTTTTACACAATGTGGCTATCCTGCC-TTAATG-CCTTTATATGCATGTATACAATCTAAGCAGGCTTTC--ACTTTCTCGCCAACTTACAAGGCCTTTCTTTGTCAACAATAC-CTGCACCTTT--ACCCCGTTGCCCGGCAACGGTCTGGTCTCTGCCAAGTGTTTGCTG-ACGCAACCCCCACTGGATGGGGCTTGGCCATAGGCCATCGGCGCATGCGTGGAACCTTTGTGGCTCCTCTGCCGATCCATACTGCGGAACTCCTAGCAGCTTGTTTTGCTCGCAGCCGGTCTGGAGCAAAACTTATCGGGACTGACAACTCTGTTGTCCTCTCTCGGAAATACACCTCCTTCCCATGGCTGCTCGGGTGTGCTGCCAACTGGATCCTGCGCGGGACGTCCTTTGTCTACGTCCCGTCGGCGCTGAATCCCGCGGACGACCCGTCTCGGGGCCGTTTGGGCCTCTACCGTCCCCTTCTGCATCTGCCGTTCCGGCCAACCACGGGGCGCACCTCTCTTTACGCGGTCTCCCCGTCTGTGCCTTCTCATCTGCCGGTCCGTGTGCACTTCGCTTCACCTCTGCACGTCGCATGGAGACCACCGTGAACGCCCACCAGGTCTTGCCCAAGC--------------------------TCTTGCATAAGAGGACTCTTGGACTCTCAGCAATGTCAACGACCGACCTTGAGGCA-TACTTCA-AAGACTGTTTGTTT-AAGGACTGGGAGGAGTTGGGGGAGG-AGATTAGGTTAAAGGTCTTTGTACTAGGAG--GCTGTAGGCATAAATTGGGGTCTGTTAA--------------------------------------------------------------------------------------------------------------------------------------------------------------------------------------------------------------------------------------------------------------------------------------------
>K79
---TCCTATTG---AATTTGAAAGTATGTC-AAAGAATTGTGGGTCTTTT----GGGCTTTGCTG-CCCCTTTTACACAATGTGGCTATCCTGCC-TTGATG-CCTTTATATGCATGTATACAAGCTAAGCAGGCTTTC--ACTTTCTCGCCAACTTACAAGGCCTTTCTGTGTAAACAATAT-CTGCACCTTT--ACCCCGTTGCCCGGCAACGGTCAGGTCTCTGCCAAGTGTTTGCTG-ACGCAACCCCCACTGGATGGGGCTTGGCCATAGGCCATCGGCGCATGCGTGGAACCTTTGTGGCTCCTCTGCCGATCCATACTGCGGAACTCCTTGCAGCTTGTTTTGCTCGCAGCCGGTCTGGAGCGAAACTCATCGGGACTGACAACTCGGTTGTCCTCTCTCGGAAATACACCTCGTTCCCATGGCTGCTAGGGTGTGCTGCCAACTGGATCCTGCGCGGGACGTCCTTTGTTTACGTCCCGTCGGCGCTGAATCCCGCGGACGACCCGTCTCGGGGCCGTTTGGGCCTCTACCGTCCCCTTCTTCATCTGCCGTTCCGACCGACCACGGGGCGTACCTCTCTTTACGCGGTCTCCCCGTCTGTGCCTTCTCATCTGCCGGACCGTGTGCACTTCGCTTCACCTCTGCACGTCGCATGGAAACCACCGTGAACGCCCATCAGGTCTTGCCCAAGG--------------------------TCTTACATAAGAGGACTCTTGGACTCTCAGCAATGTCAACGTCCGACCTTGAGGCA-TACTTCA-AAGACTGTTTGTTT-AAAGACTGGGAGGAGTTGGGGGAGG-AGATTAGGTTAATGATCTTTGTACTAGGAG--GCTGTAGGCATAAATT-GGGTCTGTTAA--------------------------------------------------------------------------------------------------------------------------------------------------------------------------------------------------------------------------------------------------------------------------------------------
