# Supplementary material for: Global prevalence and molecular characteristics of three clades within hepatitis B virus subgenotype C2: Predominance of the C2(3) clade in South Korea
Source: Front Microbiol. 2023 Mar 9;14:1137084. doi: 10.3389/fmicb.2023.1137084 (PMC10033913; doi:10.3389/fmicb.2023.1137084)
Supplement: Supplementary file 4 [file Table_1.xlsx]

## Sheet: genotype C
accessions	genotype
AB116076	A
AB116080	A
AB453979	A
AB031265	C1
AB074755	C1
AB205125	C1
AB247916	C1
AP011097	C1
LC456110	C1
LC456111	C1
LC456113	C1
LC456114	C1
LC456115	C1
LC456116	C1
LC456117	C1
LC456118	C1
LC456119	C1
LC456121	C1
LC456122	C1
LC456124	C1
LC456125	C1
LC456126	C1
LC456128	C1
LC456129	C1
LC456130	C1
LC456131	C1
LC456132	C1
LC456135	C1
LC519792	C1
LC519796	C1
LC519799	C1
LC519805	C1
LC519807	C1
LC519812	C1
LC519818	C1
LC535912	C1
LC535913	C1
LC535914	C1
LC535915	C1
LC535916	C1
LC535918	C1
LC535919	C1
LC535923	C1
LC535926	C1
LC535927	C1
LC535930	C1
LC535931	C1
LC535933	C1
LC535934	C1
LC535935	C1
LC535937	C1
LC535938	C1
LC535946	C1
LC535947	C1
LC535948	C1
LC535949	C1
LC535950	C1
LC592171	C1
LC592172	C1
KJ803774	C1
DQ089762	C1
MF674484	C1
AF473543	C1
GQ924655	C1
AB246346	C1
JQ429078	C1
KJ803766	C1
AB031262	C1
KX765845	C1
DQ089777	C1
MF674502	C1
AB074047	C1
JQ027333	C1
JN827424	C1
KJ803757	C1
MG826122	C1
KX276847	C1
MF674489	C1
KR013770	C1
KF214670	C1
AF068756	C1
FJ349225	C1
KJ803754	C1
KJ803780	C1
MF925376	C1
MF488701	C1
KM875428	C1
DQ089761	C1
KJ410489	C1
DQ089775	C1
JQ801498	C1
DQ089788	C1
KJ803813	C1
KX765847	C1
KJ803823	C1
JX870000	C1
KX765834	C1
JQ801491	C1
MF674514	C1
EU306688	C1
DQ089804	C1
JQ801500	C1
GQ924649	C1
KX276852	C1
KX765821	C1
AF223957	C1
FJ023646	C1
KJ803812	C1
KX276854	C1
FJ023647	C1
KP148472	C1
AB105173	C1
KM875424	C1
KJ410518	C1
KC875264	C1
KJ803776	C1
AB112063	C1
FJ023645	C1
DQ089768	C1
KX765824	C1
KJ410514	C1
GQ924642	C1
JQ801513	C1
KX765828	C1
KT987424	C1
KX276848	C1
KC774236	C1
KY470916	C1
KT366463	C1
MF674486	C1
MF674428	C1
MF674430	C1
FJ023642	C1
KY470936	C1
KU051423	C1
HM011497	C1
KX276844	C1
MF925394	C1
KC774227	C1
MF925395	C1
MH220971	C1
JQ801473	C1
KX276851	C1
KJ803826	C1
JQ027320	C1
KJ410492	C1
KJ173285	C1
MF674417	C1
DQ089766	C1
JQ027324	C1
AF223955	C1
KT987423	C1
MF674471	C1
KX765823	C1
KJ410495	C1
JX507214	C1
FJ904423	C1
KX276853	C1
AB111946	C1
KJ410504	C1
GQ924636	C1
JQ801472	C1
JQ801493	C1
GQ358154	C1
JQ801518	C1
MF674390	C1
KT347089	C1
MF925406	C1
JQ801488	C1
KJ803818	C1
KF214675	C1
KX765842	C1
MF925378	C1
EU498227	C1
DQ089790	C1
MG571345	C1
JQ801515	C1
KJ803779	C1
KF214676	C1
KU051424	C1
DQ089789	C1
KJ410508	C1
MF674463	C1
KJ803792	C1
KX765830	C1
KX765849	C1
JQ801522	C1
MF674494	C1
KJ803760	C1
KX276846	C1
GQ184326	C1
JQ040133	C1
DQ089758	C1
MF674429	C1
MF674457	C1
JQ801505	C1
EF494379	C1
JF899336	C1
JX504535	C1
AB112471	C1
JQ801482	C1
KC315399	C1
JX507212	C1
JQ801501	C1
KJ803770	C1
HM011486	C1
JQ027318	C1
MF674402	C1
DQ089780	C1
GQ924643	C1
KJ410515	C1
GQ924650	C1
MF925398	C1
KF214671	C1
KR013837	C1
AJ748098	C1
AB117758	C1
AB112066	C1
KX765827	C1
KF214673	C1
DQ089803	C1
HM011488	C1
DQ089792	C1
MF674425	C1
KY470907	C1
MF674504	C1
JQ801470	C1
EF688062	C1
GQ358153	C1
DQ089773	C1
KR013820	C1
MF925381	C1
GQ377536	C1
KJ803810	C1
JQ801523	C1
KF214668	C1
AY167099	C1
JQ801504	C1
HM011491	C1
JQ801495	C1
FJ023639	C1
DQ089757	C1
KR013855	C1
AB112348	C1
MF925409	C1
DQ089787	C1
DQ089771	C1
DQ089778	C1
KX276850	C1
KX765850	C1
MF925403	C1
KR013822	C1
MF925374	C1
JQ801503	C1
GQ924616	C1
MF488703	C1
DQ089760	C1
MF674386	C1
EU305540	C1
JQ027321	C1
AB105174	C1
GQ924629	C1
AB112472	C1
KX765825	C1
KR013824	C1
DQ089791	C1
KX276841	C1
AF223961	C1
FJ023650	C1
GQ377632	C1
DQ089785	C1
KT987425	C1
AB112065	C1
JQ801490	C1
AF223958	C1
GQ924615	C1
MF925405	C1
MF674474	C1
FJ023648	C1
DQ089786	C1
JQ688403	C1
KJ410496	C1
KM875404	C1
AB300363	C1
KX276840	C1
DQ089763	C1
DQ089772	C1
FJ023654	C1
MG571335	C1
MF925367	C1
FJ023644	C1
AB074756	C1
MG571332	C1
DQ089781	C1
MF674444	C1
JQ801481	C1
KJ410511	C1
HM011495	C1
JX507211	C1
HM011468	C1
KT364719	C1
MF674475	C1
JQ027317	C1
HM011493	C10
KY629631	C10
FJ562300	C10
KJ598662	C10
AB540583	C10
KU964235	C10
AB644283	C10
MG826126	C10
KJ598663	C10
MG826127	C10
AB540584	C10
AB644284	C10
GQ377555	C10
KJ598729	C10
KJ173333	C10
AB033557	C10
KY629637	C10
KF495606	C10
JX504537	C10
KY470988	C10
KU963901	C10
KC774235	C10
AB493837	C11
AB493838	C11
AB493840	C11
AB493842	C11
AB493843	C11
AB493847	C11
AB554018	C11
AB554019	C11
AB554021	C11
AP011102	C11
AP011103	C11
AP011108	C11
AB554020	C11
HQ700543	C11
HQ700575	C11
HQ700571	C11
X75665	C11
HQ700502	C11
AB644287	C11
HQ700522	C11
HQ700506	C11
HQ700576	C11
HQ700516	C11
AB554015	C11
HQ700570	C11
HQ700567	C11
HQ700578	C11
HQ700558	C11
HQ700456	C11
HQ700490	C11
AB554022	C11
AB644286	C11
HQ700562	C11
AB554014	C11
AB644281	C11
HQ700569	C11
HQ700495	C11
AB644280	C11
AB554025	C11
GQ358157	C11
GQ377523	C2(1)
GQ377603	C2(1)
AB042284	C2(1)
AB113875	C2(1)
AB113878	C2(1)
AB195931	C2(1)
AB195932	C2(1)
AB195936	C2(1)
AB195937	C2(1)
AB195939	C2(1)
AB195940	C2(1)
AB195941	C2(1)
AB195950	C2(1)
AB195951	C2(1)
AB195955	C2(1)
AB195956	C2(1)
AB195957	C2(1)
AB270535	C2(1)
AB367404	C2(1)
AB642100	C2(1)
AB971714	C2(1)
KP017269	C2(1)
LC155814	C2(1)
LC155815	C2(1)
LC170474	C2(1)
LC170476	C2(1)
LC279246	C2(1)
LC279247	C2(1)
LC279248	C2(1)
LC279249	C2(1)
LC279255	C2(1)
LC279256	C2(1)
LC279257	C2(1)
LC516604	C2(1)
MH887433	C2(1)
MH891502	C2(1)
AB113876	C2(1)
KR013762	C2(1)
KC774343	C2(1)
KC774261	C2(1)
KR013797	C2(1)
GQ377553	C2(1)
KC774255	C2(1)
EU916223	C2(1)
KC774353	C2(1)
AB198081	C2(1)
FJ386639	C2(1)
FJ386627	C2(1)
KC774182	C2(1)
KJ803769	C2(1)
EU306725	C2(1)
KX276839	C2(1)
GQ475353	C2(1)
KF214655	C2(1)
HM750134	C2(1)
KC774229	C2(1)
KC774269	C2(1)
FJ562221	C2(1)
AB195949	C2(1)
EU939582	C2(1)
KC774217	C2(1)
KC774270	C2(1)
FJ386587	C2(1)
AB971715	C2(1)
EU939647	C2(1)
KC774340	C2(1)
KJ173393	C2(1)
FJ562255	C2(1)
FJ787457	C2(1)
KJ803765	C2(1)
EU939578	C2(1)
FJ386576	C2(1)
KC774279	C2(1)
EU554539	C2(1)
FJ386630	C2(1)
EU939653	C2(1)
EF536066	C2(1)
KC774247	C2(1)
EU939597	C2(1)
KT284756	C2(1)
FJ562280	C2(1)
KC774194	C2(1)
HM011479	C2(1)
FJ386603	C2(1)
KC774319	C2(1)
DQ089795	C2(1)
FJ787470	C2(1)
KC774287	C2(1)
KC774272	C2(1)
KC774313	C2(1)
KC774345	C2(1)
KC774192	C2(1)
FJ386671	C2(1)
EU554540	C2(1)
FJ562230	C2(1)
FJ562218	C2(1)
EU939541	C2(1)
GQ377623	C2(1)
JX504542	C2(1)
AB670281	C2(1)
FJ899765	C2(1)
KC774264	C2(1)
X04615	C2(1)
KC774187	C2(1)
JQ688404	C2(1)
LC279254	C2(1)
KR013794	C2(1)
KC774311	C2(1)
KY470889	C2(1)
JX429913	C2(1)
DQ993693	C2(1)
FJ562291	C2(1)
KC774289	C2(1)
GQ377557	C2(1)
FJ032346	C2(1)
KJ173440	C2(1)
KC774208	C2(1)
KC774275	C2(1)
EU939587	C2(1)
KX276838	C2(1)
AB198082	C2(1)
KC774219	C2(1)
GQ475330	C2(1)
DQ089796	C2(1)
KR013868	C2(1)
FJ386611	C2(1)
KC774299	C2(1)
AB300360	C2(1)
AB900116	C2(1)
EU881996	C2(1)
KC774277	C2(1)
KC774189	C2(1)
DQ478899	C2(1)
AB195938	C2(1)
AB367423	C2(1)
JQ040166	C2(1)
JQ040151	C2(1)
HM750138	C2(1)
EU939607	C2(1)
MG893556	C2(1)
AY206389	C2(1)
KC774211	C2(1)
AB670273	C2(1)
EU939585	C2(1)
KR013849	C2(1)
LC279245	C2(1)
FJ562299	C2(1)
EU939539	C2(1)
HM011465	C2(1)
KX276835	C2(1)
GQ377528	C2(1)
KC774352	C2(1)
KC774309	C2(1)
KC774274	C2(1)
KR819180	C2(1)
JQ040141	C2(1)
JX026877	C2(1)
KC774209	C2(1)
KC774225	C2(1)
GQ377518	C2(1)
HM750131	C2(1)
AY247031	C2(1)
GQ377541	C2(1)
AY206382	C2(1)
EU939588	C2(1)
KY470925	C2(1)
FJ899774	C2(1)
FJ562304	C2(1)
EU717212	C2(1)
GQ475309	C2(1)
FJ562284	C2(1)
AB670253	C2(1)
FJ787469	C2(1)
AB198078	C2(1)
EU939617	C2(1)
FJ562333	C2(1)
KC774338	C2(1)
KC774196	C2(1)
KC774205	C2(1)
JX026878	C2(1)
EU916225	C2(1)
AB675677	C2(1)
EU939601	C2(1)
DQ089793	C2(1)
KC774200	C2(1)
FJ787467	C2(1)
KC774245	C2(1)
KJ803762	C2(1)
EU939538	C2(1)
FJ562306	C2(1)
AB246344	C2(1)
EU939542	C2(1)
GQ377620	C2(1)
FJ562241	C2(1)
AB367420	C2(1)
KJ173296	C2(1)
JQ027323	C2(1)
FJ562288	C2(1)
FJ562330	C2(1)
FJ899789	C2(1)
KR013850	C2(1)
JQ040165	C2(1)
DQ478885	C2(1)
FJ562325	C2(1)
AB367417	C2(1)
JX661490	C2(1)
KC774220	C2(1)
KC774240	C2(1)
EU579442	C2(1)
HM750132	C2(1)
FJ386602	C2(1)
AB670240	C2(1)
JQ027322	C2(1)
FJ386665	C2(1)
EU939648	C2(1)
GQ259588	C2(1)
EU560438	C2(1)
KC774244	C2(1)
KC774354	C2(1)
JX661491	C2(1)
FJ386679	C2(1)
HM011500	C2(1)
AB670297	C2(1)
KC774242	C2(1)
EU939572	C2(1)
KC774259	C2(1)
EU916238	C2(1)
KY022423	C2(1)
KT284753	C2(1)
FJ386607	C2(1)
EU562215	C2(1)
KC774197	C2(1)
AB485810	C2(1)
AY167096	C2(1)
AB367406	C2(1)
GQ377576	C2(1)
FJ562232	C2(1)
EU939651	C2(1)
FJ386631	C2(1)
AY057947	C2(1)
KJ598636	C2(1)
KY363286	C2(1)
GQ475356	C2(1)
GQ377517	C2(1)
KR013791	C2(1)
FJ386624	C2(1)
KC774337	C2(1)
FJ562264	C2(1)
EU916224	C2(1)
KJ173283	C2(1)
KF485390	C2(1)
FJ562243	C2(1)
FJ787443	C2(1)
KC774216	C2(1)
EU547562	C2(1)
FJ562273	C2(1)
EU939592	C2(1)
FJ386652	C2(1)
EU939571	C2(1)
EU939536	C2(1)
KJ410510	C2(1)
KM213037	C2(1)
KJ173327	C2(1)
FJ386575	C2(1)
KC774180	C2(1)
EU570072	C2(1)
GQ377586	C2(1)
KC774190	C2(1)
KC774181	C2(1)
JQ040144	C2(1)
GQ377533	C2(1)
EU939550	C2(1)
EU560439	C2(1)
AB670270	C2(1)
MG826124	C2(1)
DQ089797	C2(1)
FJ899783	C2(1)
FJ386605	C2(1)
KC774356	C2(1)
KC774316	C2(1)
GQ377538	C2(1)
HM750136	C2(1)
KC774265	C2(1)
FJ386596	C2(1)
AB195930	C2(1)
KC774214	C2(1)
FJ787449	C2(1)
MG893557	C2(1)
KC774334	C2(1)
JX026888	C2(1)
JX429905	C2(1)
KC774348	C2(1)
KJ173295	C2(1)
AB670264	C2(1)
FJ386626	C2(1)
FJ562334	C2(1)
FJ386685	C2(1)
KC774191	C2(1)
KR013784	C2(1)
AB026811	C2(2)
AB026812	C2(2)
AB026813	C2(2)
AB026814	C2(2)
AB195953	C2(2)
AB195954	C2(2)
AB198077	C2(2)
AB198079	C2(2)
AB198084	C2(2)
AB246345	C2(2)
AB288026	C2(2)
AB299858	C2(2)
AB300359	C2(2)
AB300365	C2(2)
AB300372	C2(2)
AB367393	C2(2)
AB367397	C2(2)
AB367407	C2(2)
AB426467	C2(2)
AB471848	C2(2)
AB471849	C2(2)
AB471850	C2(2)
AB642099	C2(2)
HPBC4HST2	C2(2)
HPBC6T588	C2(2)
D28880	C2(2)
LC064754	C2(2)
LC064755	C2(2)
LC170477	C2(2)
LC279259	C2(2)
LC279260	C2(2)
LC279261	C2(2)
LC279262	C2(2)
LC279263	C2(2)
LC279264	C2(2)
LC279265	C2(2)
LC279266	C2(2)
LC279267	C2(2)
LC279275	C2(2)
LC318702	C2(2)
LC318703	C2(2)
LC373511	C2(2)
LC373512	C2(2)
LC458432	C2(2)
LC516606	C2(2)
FJ562238	C2(2)
KY881883	C2(2)
FJ899777	C2(2)
KY470971	C2(2)
JX504539	C2(2)
EU939562	C2(2)
KU964323	C2(2)
AB198083	C2(2)
EU939605	C2(2)
EU939568	C2(2)
JQ040132	C2(2)
EU939564	C2(2)
MG893553	C2(2)
AB050018	C2(2)
AY306136	C2(2)
AB670249	C2(2)
KU963924	C2(2)
KU964004	C2(2)
AB367434	C2(2)
KC774281	C2(2)
KR013858	C2(2)
MG893560	C2(2)
GQ377628	C2(2)
FJ562266	C2(2)
EU871974	C2(2)
FJ518813	C2(2)
EU939596	C2(2)
EU939595	C2(2)
AB014393	C2(2)
EU919168	C2(2)
KJ173432	C2(2)
JX429912	C2(2)
AB014371	C2(2)
JQ040145	C2(2)
KY881815	C2(2)
KJ173434	C2(2)
AB198080	C2(2)
JQ040149	C2(2)
GQ377636	C2(2)
EU522068	C2(2)
EU939609	C2(2)
FJ562337	C2(2)
EU939544	C2(2)
KR013874	C2(2)
MG893558	C2(2)
FJ032339	C2(2)
GQ377524	C2(2)
GQ377551	C2(2)
KJ173331	C2(2)
FJ386659	C2(2)
KR013827	C2(2)
JX429903	C2(2)
EU871982	C2(2)
AB014392	C2(2)
AB014362	C2(2)
KC774361	C2(2)
AB014391	C2(2)
FJ386591	C2(2)
GQ377600	C2(2)
AY206381	C2(2)
KY881980	C2(2)
AB014382	C2(2)
EU939610	C2(2)
DQ922649	C2(2)
FJ562239	C2(2)
KC774360	C2(2)
AB670261	C2(2)
AB697502	C2(2)
LC279276	C2(2)
KC774347	C2(2)
AB367414	C2(2)
EU939546	C2(2)
KC774226	C2(2)
DQ089799	C2(2)
KC774224	C2(2)
KC774359	C2(2)
FJ386577	C2(2)
KR013808	C2(2)
AB111120	C2(2)
KJ173294	C2(2)
KY881750	C2(2)
KJ173435	C2(2)
EU916210	C2(2)
AB205123	C2(2)
KR013799	C2(2)
FJ386644	C2(2)
FJ562324	C2(2)
KJ173312	C2(2)
JX661497	C2(2)
AF533983	C2(2)
KY881812	C2(2)
KU964210	C2(2)
KR013800	C2(2)
EU939570	C2(2)
AY206392	C2(2)
EU570073	C2(2)
GQ377608	C2(2)
EU717215	C2(2)
FJ032341	C2(2)
FJ562228	C2(2)
AB014385	C2(2)
FJ386609	C2(2)
DQ975273	C2(2)
JX504541	C2(2)
EU579443	C2(2)
KJ173305	C2(2)
FJ386612	C2(2)
FJ562293	C2(2)
FJ386598	C2(2)
JX504534	C2(2)
AB014383	C2(2)
KJ173304	C2(2)
KC774315	C2(2)
GQ377580	C2(2)
EU939567	C2(2)
EU796069	C2(2)
FJ562276	C2(2)
EU939600	C2(2)
KJ173319	C2(2)
EU872000	C2(2)
KC875262	C2(2)
KY470899	C2(2)
KR013859	C2(2)
KU964341	C2(2)
KU964014	C2(2)
AB670311	C2(2)
KC774284	C2(2)
DQ922651	C2(2)
FJ562269	C2(2)
FJ032334	C2(2)
AB670276	C2(2)
JX429915	C2(2)
AB111119	C2(2)
KU964071	C2(2)
EU871976	C2(2)
JX661492	C2(2)
FJ562252	C2(2)
GQ377552	C2(2)
JF436920	C2(2)
EU939613	C2(2)
FJ562265	C2(2)
KC774218	C2(2)
D23684	C2(2)
JX504545	C2(2)
JQ040131	C2(2)
LC279258	C2(2)
EU871977	C2(2)
EU554542	C2(2)
GQ377624	C2(2)
EU939590	C2(2)
GQ377599	C2(2)
FJ562251	C2(2)
AB014381	C2(2)
EU939657	C2(2)
KC774210	C2(2)
KR013875	C2(2)
FJ386673	C2(2)
AY066028	C2(2)
FJ386657	C2(2)
S75184	C2(2)
JX429917	C2(2)
EU589336	C2(2)
FJ787437	C2(2)
FJ562272	C2(2)
EU939618	C2(2)
EU939594	C2(2)
JX504536	C2(2)
EU939543	C2(2)
KR013866	C2(2)
FJ562258	C2(2)
EU871969	C2(2)
FJ562281	C2(2)
AB670241	C2(2)
KU964363	C2(2)
EU871973	C2(2)
KT284755	C2(2)
KU964016	C2(2)
KU964035	C2(2)
AB195952	C2(2)
JQ040168	C2(2)
AF411412	C2(2)
FJ562235	C2(2)
KJ173282	C2(2)
FJ787452	C2(2)
FJ899769	C2(2)
GQ377521	C2(2)
FJ562279	C2(2)
KC774292	C2(2)
LC090200	C2(2)
AF458665	C2(2)
JX429918	C2(2)
JX661495	C2(2)
KJ173301	C2(2)
EU939640	C2(2)
EU919169	C2(2)
KJ173391	C2(2)
HM750140	C2(2)
KJ173337	C2(2)
AB670282	C2(2)
KY881880	C2(2)
AB014380	C2(2)
D23681	C2(2)
KR013774	C2(2)
EU939603	C2(2)
KC774237	C2(2)
JQ040167	C2(2)
FJ562249	C2(2)
KU963992	C2(2)
EU939655	C2(2)
EU439015	C2(2)
KC774357	C2(2)
FJ562327	C2(2)
KR013814	C2(2)
GQ377617	C2(2)
FJ032355	C2(2)
FJ386632	C2(2)
EU939659	C2(2)
KU964188	C2(2)
FJ787455	C2(2)
AF363961	C2(2)
AB014384	C2(2)
KC774283	C2(2)
EU939545	C2(2)
FJ787462	C2(2)
KU963874	C2(2)
FJ386597	C2(2)
KC774290	C2(2)
GQ377526	C2(2)
KJ598749	C2(2)
KC774358	C2(2)
JQ040172	C2(2)
EU554536	C2(2)
FJ787441	C2(2)
KJ173438	C2(2)
AB900099	C2(2)
EU939611	C2(2)
EU939614	C2(2)
KJ173303	C2(2)
EU939644	C2(2)
KY881934	C2(2)
KJ598681	C2(2)
KJ598687	C2(2)
KC774271	C2(2)
KJ173317	C2(2)
DQ922650	C2(2)
FJ562329	C2(2)
FJ562335	C2(2)
KJ173429	C2(2)
JX429916	C2(2)
KP784761	C2(2)
KJ410521	C2(2)
FJ386670	C2(2)
AF182802	C2(2)
EU916233	C2(2)
EU939561	C2(2)
AB014396	C2(2)
FJ562248	C2(2)
FJ386661	C2(2)
FJ386618	C2(2)
KC774203	C2(2)
LC279274	C2(2)
GQ377609	C2(2)
FJ787453	C2(2)
FJ386653	C2(2)
JQ040163	C2(2)
FJ386662	C2(2)
AY220699	C2(2)
EU871998	C2(2)
GQ377575	C2(2)
JQ040162	C2(2)
AB014369	C2(2)
AB014399	C2(2)
KU964170	C2(2)
FJ787486	C2(2)
FJ032361	C2(2)
KC774286	C2(2)
KC774199	C2(3)
AB033551	C2(3)
AB033552	C2(3)
AB033553	C2(3)
AB042283	C2(3)
AB049609	C2(3)
AB195942	C2(3)
AB195943	C2(3)
AB202071	C2(3)
AB205124	C2(3)
AB205152	C2(3)
AB222715	C2(3)
AB298721	C2(3)
AB300361	C2(3)
AB300362	C2(3)
AB300369	C2(3)
AB367394	C2(3)
AB367396	C2(3)
AB367399	C2(3)
AB367400	C2(3)
AB367402	C2(3)
AB367416	C2(3)
AB367419	C2(3)
AB367421	C2(3)
AB367424	C2(3)
AB367432	C2(3)
AB368296	C2(3)
AB471851	C2(3)
AB471853	C2(3)
AB485808	C2(3)
AB540585	C2(3)
AB642096	C2(3)
AB697490	C2(3)
AB981580	C2(3)
HPBB5HKO1	C2(3)
HPBC5HKO2	C2(3)
LC155816	C2(3)
LC155817	C2(3)
LC155818	C2(3)
LC155819	C2(3)
LC155820	C2(3)
LC170475	C2(3)
LC279253	C2(3)
LC360507	C2(3)
LC516605	C2(3)
LC516607	C2(3)
LC516608	C2(3)
LC516610	C2(3)
MH818373	C2(3)
GQ475319	C2(3)
AY641558	C2(3)
GQ475321	C2(3)
GQ475308	C2(3)
JF828933	C2(3)
AB670295	C2(3)
FJ386647	C2(3)
EU939593	C2(3)
GQ377618	C2(3)
GQ475318	C2(3)
D50519	C2(3)
GQ475306	C2(3)
AY247030	C2(3)
GQ475307	C2(3)
AB670290	C2(3)
GQ872211	C2(3)
AB367392	C2(3)
AB367410	C2(3)
JF828938	C2(3)
GQ475327	C2(3)
AB670279	C2(3)
JF828911	C2(3)
D12980	C2(3)
LC279251	C2(3)
KY363278	C2(3)
GQ475329	C2(3)
GQ475341	C2(3)
AB198076	C2(3)
JF828912	C2(3)
JF828915	C2(3)
KY363275	C2(3)
KR184663	C2(3)
EF137802	C2(3)
GQ475338	C2(3)
JF828921	C2(3)
KX096713	C2(3)
JF828927	C2(3)
AY641560	C2(3)
FJ386672	C2(3)
FJ386620	C2(3)
AB182589	C2(3)
JF828906	C2(3)
AB670263	C2(3)
AB367411	C2(3)
X52939	C2(3)
JF828937	C2(3)
AB670278	C2(3)
KY363258	C2(3)
LC279252	C2(3)
KC774267	C2(3)
GQ377570	C2(3)
GQ475344	C2(3)
GQ475305	C2(3)
JF828936	C2(3)
EU562218	C2(3)
KY363264	C2(3)
AB670301	C2(3)
AB367803	C2(3)
KY363253	C2(3)
AB014365	C2(3)
AB113879	C2(3)
JF828932	C2(3)
AB014378	C2(3)
AB670242	C2(3)
KC774329	C2(3)
JF828935	C2(3)
AB014377	C2(3)
KU964224	C2(3)
D00630	C2(3)
GQ377559	C2(3)
GQ475332	C2(3)
AB670265	C2(3)
AY641562	C2(3)
JF828909	C2(3)
AY641561	C2(3)
GQ475331	C2(3)
GQ475322	C2(3)
AB642095	C2(3)
JF828931	C2(3)
KY363284	C2(3)
GQ475320	C2(3)
AB367427	C2(3)
AB014367	C2(3)
GQ475316	C2(3)
GQ377545	C2(3)
GQ475328	C2(3)
GQ475313	C2(3)
FJ562320	C2(3)
AB642097	C2(3)
AB471852	C2(3)
GQ475349	C2(3)
JF828908	C2(3)
GQ475323	C2(3)
AB367804	C2(3)
AB367422	C2(3)
AB300368	C2(3)
EU939573	C2(3)
LC279250	C2(3)
KY363283	C2(3)
JF828905	C2(3)
GQ475315	C2(3)
AP011098	C2(3)
JF828930	C2(3)
JF828924	C2(3)
AB367418	C2(3)
AB222714	C2(3)
AB670306	C2(3)
GQ475348	C2(3)
AB014394	C2(3)
DQ890381	C2(3)
AB298720	C2(3)
AB670237	C2(3)
AB670259	C2(3)
GQ475311	C2(3)
KR184660	C2(3)
JF828914	C2(3)
GQ475333	C2(3)
GQ377585	C2(3)
GQ872210	C2(3)
JF828913	C2(3)
AB670262	C2(3)
AB367401	C2(3)
JF828919	C2(3)
AB195947	C2(3)
JF828934	C2(3)
AB026815	C2(3)
GQ475343	C2(3)
JF828922	C2(3)
FJ562319	C2(3)
JN315779	C2(3)
AB367403	C2(3)
KP017270	C2(3)
GQ475345	C2(3)
FJ386589	C2(3)
GQ475312	C2(3)
GQ475351	C2(3)
AB670274	C2(3)
GQ475352	C2(3)
AB033556	C2(3)
JF828920	C2(3)
JQ040152	C2(3)
D23682	C2(3)
JF828917	C2(3)
GQ475354	C2(3)
EU939552	C2(3)
JF828929	C2(3)
AB111121	C2(3)
KY363281	C2(3)
AB014363	C2(3)
AB365451	C2(3)
AB014372	C2(3)
GQ475346	C2(3)
KR184664	C2(3)
KT284757	C2(3)
GQ475310	C2(3)
GQ475324	C2(3)
AB367398	C2(3)
AY641563	C2(3)
AB697510	C2(3)
AB670305	C2(3)
AB640730	C2(3)
GQ475342	C2(3)
FJ386625	C2(3)
JF828923	C2(3)
EF137803	C2(3)
AB670260	C2(3)
JN400087	C2(3)
GQ475355	C2(3)
JN400086	C2(3)
AB014360	C2(3)
FJ562307	C2(3)
AB900115	C2(3)
GQ475334	C2(3)
FJ562301	C2(3)
AB670272	C2(3)
AB670292	C2(3)
GQ475347	C2(3)
AB670298	C2(3)
AB670287	C2(3)
FJ562268	C2(3)
GQ475350	C2(3)
DQ683578	C2(3)
AB042282	C2(3)
AF286594	C2(3)
AB111114	C2(3)
AB106895	C2(3)
GQ475317	C2(3)
AB176642	C2(3)
AB670267	C2(3)
FJ386689	C2(3)
GQ475326	C2(3)
KR184662	C2(3)
GQ475336	C2(3)
JF828907	C2(3)
AB670252	C2(3)
AB670302	C2(3)
AY641559	C2(3)
DQ536410	C2(3)
AB697500	C2(3)
JF828916	C2(3)
JF828918	C2(3)
GQ377562	C2(3)
AB033550	C2(3)
AB670275	C2(3)
AB014374	C2(3)
JF828926	C2(3)
GQ475314	C2(3)
GQ475357	C2(3)
AY247032	C2(3)
AB367395	C2(3)
GQ475337	C2(3)
GQ475335	C2(3)
JF828925	C2(3)
FJ386613	C2(3)
JF828910	C2(3)
FJ032331	C2(3)
AB670238	C2(3)
GQ475325	C2(3)
GQ475339	C2(3)
AB195944	C2(3)
JF828928	C2(3)
KR184661	C2(3)
KY363260	C2(3)
AB367412	C2(3)
KU679951	C4
KU679947	C4
KU679949	C4
KF873514	C4
KU679936	C4
KF873525	C4
KF873520	C4
KF873512	C4
KU679938	C4
KF873541	C4
AB048704	C4
KF873535	C4
KU679960	C4
KF873526	C4
KF873536	C4
KF873544	C4
KF873516	C4
KF873545	C4
KU679957	C4
KU679937	C4
KU679952	C4
KF873528	C4
KY670780	C5
EU410079	C5
KJ803790	C5
AB241109	C5
AF241411	C5
AF241410	C5
AP011099	C5
GQ924657	C5
AP011101	C5
KM999992	C5
KJ173335	C5
AB241111	C5
JN827414	C5
GQ924620	C5
AP011100	C5
KR013871	C5
GQ924622	C5
AB241110	C5
AP011107	C8
MG826136	C8
MG826138	C8
MG826132	C8
MG826128	C8
MG826131	C8
MG826129	C8
AP011105	C8
AP011106	C8
MG826134	C8
MG826137	C8
MG826140	C8
MG826143	C8
KX276855	C8
MG826133	C8
MG826139	C8
AP011104	C8

## Sheet: subgenotype C2
Name	subgenotype
FJ386603	C2(1)
KC774200	C2(1)
AB113876	C2(1)
KC774247	C2(1)
FJ562241	C2(1)
EU554539	C2(1)
GQ259588	C2(1)
EU939536	C2(1)
GQ377523	C2(1)
JQ040151	C2(1)
FJ787457	C2(1)
EU939601	C2(1)
KJ173327	C2(1)
EU554540	C2(1)
EU916223	C2(1)
AB198078	C2(1)
KC774356	C2(1)
HM750134	C2(1)
JX429905	C2(1)
AB670240	C2(1)
KC774242	C2(1)
GQ377603	C2(1)
EU939571	C2(1)
JX661490	C2(1)
AB971715	C2(1)
KC774180	C2(1)
AY247031	C2(1)
HM750138	C2(1)
JQ688404	C2(1)
MG893556	C2(1)
KJ803762	C2(1)
FJ562325	C2(1)
FJ899765	C2(1)
HM011479	C2(1)
EU939597	C2(1)
KC774309	C2(1)
GQ377620	C2(1)
FJ562304	C2(1)
AB675677	C2(1)
HM750131	C2(1)
KC774338	C2(1)
EU939550	C2(1)
EU939592	C2(1)
KC774229	C2(1)
JX026877	C2(1)
GQ475356	C2(1)
FJ787470	C2(1)
AB900116	C2(1)
FJ787469	C2(1)
KF485390	C2(1)
KC774353	C2(1)
KC774357	C2(1)
JQ040166	C2(1)
KC774205	C2(1)
JQ040144	C2(1)
AY206382	C2(1)
DQ993693	C2(1)
KR013794	C2(1)
GQ377517	C2(1)
KJ173296	C2(1)
FJ562276	C2(1)
KC774244	C2(1)
EU939572	C2(1)
AB300360	C2(1)
KC774196	C2(1)
FJ386596	C2(1)
EU579442	C2(1)
KC774316	C2(1)
EU939607	C2(1)
LC279245	C2(1)
KC774225	C2(1)
KR013762	C2(1)
FJ386607	C2(1)
X04615	C2(1)
KY022423	C2(1)
MG893560	C2(1)
KC774277	C2(1)
KC774211	C2(1)
KC774354	C2(1)
KY470925	C2(1)
KT284756	C2(1)
KX276835	C2(1)
KC774190	C2(1)
FJ562299	C2(1)
EU562215	C2(1)
GQ377541	C2(1)
KC774284	C2(1)
AY167096	C2(1)
AB670281	C2(1)
EU881996	C2(1)
EU939578	C2(1)
KC774337	C2(1)
FJ562264	C2(1)
AB195938	C2(1)
FJ386611	C2(1)
KR819180	C2(1)
DQ089793	C2(1)
FJ562330	C2(1)
KX276838	C2(1)
GQ475309	C2(1)
KC774275	C2(1)
KC774192	C2(1)
KC774194	C2(1)
KC774209	C2(1)
AB670241	C2(1)
AB670264	C2(1)
MG826124	C2(1)
EU939653	C2(1)
AY206389	C2(1)
KC774261	C2(1)
FJ386576	C2(1)
FJ562218	C2(1)
FJ386652	C2(1)
FJ899774	C2(1)
GQ377586	C2(1)
KC774289	C2(1)
KJ173283	C2(1)
AB367417	C2(1)
AB198081	C2(1)
FJ386679	C2(1)
FJ562306	C2(1)
DQ478899	C2(1)
KC774340	C2(1)
KX276839	C2(1)
KC774219	C2(1)
KR013791	C2(1)
JX026878	C2(1)
EU939617	C2(1)
FJ386665	C2(1)
KC774274	C2(1)
LC279254	C2(1)
JQ027323	C2(1)
DQ089797	C2(1)
HM011500	C2(1)
KJ803769	C2(1)
FJ386639	C2(1)
AB246344	C2(1)
FJ899789	C2(1)
KJ410510	C2(1)
FJ562284	C2(1)
KC774287	C2(1)
FJ386685	C2(1)
KR013784	C2(1)
FJ386602	C2(1)
FJ899783	C2(1)
AB670273	C2(1)
AY057947	C2(1)
KC774279	C2(1)
FJ787449	C2(1)
KR013868	C2(1)
DQ089796	C2(1)
KT284753	C2(1)
FJ562230	C2(1)
FJ562288	C2(1)
EU939651	C2(1)
KY470889	C2(1)
AB367420	C2(1)
KC774182	C2(1)
JX026888	C2(1)
AB670253	C2(1)
KC774217	C2(1)
FJ386626	C2(1)
KC774240	C2(1)
JX504542	C2(1)
EU939648	C2(1)
FJ386575	C2(1)
HM750132	C2(1)
EU306725	C2(1)
JQ040165	C2(1)
KC774259	C2(1)
FJ562273	C2(1)
AB485810	C2(1)
EU939647	C2(1)
KC774319	C2(1)
KC774299	C2(1)
EU939538	C2(1)
KR013850	C2(1)
KJ173295	C2(1)
JQ027322	C2(1)
EU939539	C2(1)
KY363286	C2(1)
KC774255	C2(1)
FJ386671	C2(1)
EU939585	C2(1)
FJ562255	C2(1)
LC279250	C2(1)
EU547562	C2(1)
GQ377518	C2(1)
KC774334	C2(1)
EU560438	C2(1)
KC774348	C2(1)
EU570072	C2(1)
KJ803765	C2(1)
EU916225	C2(1)
FJ562243	C2(1)
FJ787443	C2(1)
EU939587	C2(1)
FJ386630	C2(1)
KM213037	C2(1)
FJ386605	C2(1)
EU717212	C2(1)
GQ377553	C2(1)
KJ173393	C2(1)
EU939542	C2(1)
AB198082	C2(1)
EU916224	C2(1)
AB367406	C2(1)
KC774214	C2(1)
KJ173440	C2(1)
GQ377557	C2(1)
FJ562333	C2(1)
KC774345	C2(1)
AB111119	C2(1)
KC774181	C2(1)
KC774216	C2(1)
KC774264	C2(1)
FJ562280	C2(1)
EU939582	C2(1)
FJ562221	C2(1)
GQ475330	C2(1)
FJ562334	C2(1)
FJ386587	C2(1)
AB367423	C2(1)
FJ787467	C2(1)
JQ040141	C2(1)
FJ386627	C2(1)
EF536066	C2(1)
DQ089795	C2(1)
EU939588	C2(1)
HM011465	C2(1)
GQ377533	C2(1)
KC774191	C2(1)
AB195930	C2(1)
KC774270	C2(1)
JX661491	C2(1)
KC774352	C2(1)
HM750136	C2(1)
LC279252	C2(1)
GQ377538	C2(1)
KC774269	C2(1)
AB670270	C2(1)
AB195949	C2(1)
KC774187	C2(1)
KC774208	C2(1)
DQ478885	C2(1)
KC774313	C2(1)
FJ386624	C2(1)
EU916238	C2(1)
GQ377628	C2(1)
GQ377528	C2(1)
AB670297	C2(1)
KF214655	C2(1)
KJ598636	C2(1)
FJ386631	C2(1)
KC774343	C2(1)
KC774189	C2(1)
EU939541	C2(1)
EU560439	C2(1)
FJ562232	C2(1)
FJ032346	C2(1)
MG893557	C2(1)
AB014362	C2(2)
AB014369	C2(2)
AB014371	C2(2)
AB014380	C2(2)
AB014381	C2(2)
AB014382	C2(2)
AB014383	C2(2)
AB014384	C2(2)
AB014385	C2(2)
AB014391	C2(2)
AB014392	C2(2)
AB014393	C2(2)
AB014396	C2(2)
AB014399	C2(2)
AB050018	C2(2)
AB111120	C2(2)
AB195952	C2(2)
AB198080	C2(2)
AB198083	C2(2)
AB205123	C2(2)
AB299858	C2(2)
AB367414	C2(2)
AB367434	C2(2)
AB670249	C2(2)
AB670261	C2(2)
AB670276	C2(2)
AB670282	C2(2)
AB670311	C2(2)
AB697502	C2(2)
AB900099	C2(2)
AF182802	C2(2)
AF363961	C2(2)
AF411412	C2(2)
AF458665	C2(2)
AF533983	C2(2)
AY066028	C2(2)
AY206381	C2(2)
AY206392	C2(2)
AY220699	C2(2)
AY306136	C2(2)
D23681	C2(2)
D23684	C2(2)
DQ089799	C2(2)
DQ922649	C2(2)
DQ922650	C2(2)
DQ922651	C2(2)
DQ975273	C2(2)
EU439015	C2(2)
EU522068	C2(2)
EU554536	C2(2)
EU554542	C2(2)
EU570073	C2(2)
EU579443	C2(2)
EU589336	C2(2)
EU717215	C2(2)
EU796069	C2(2)
EU871969	C2(2)
EU871973	C2(2)
EU871974	C2(2)
EU871976	C2(2)
EU871977	C2(2)
EU871982	C2(2)
EU871998	C2(2)
EU872000	C2(2)
EU916210	C2(2)
EU916233	C2(2)
EU919168	C2(2)
EU919169	C2(2)
EU939543	C2(2)
EU939544	C2(2)
EU939545	C2(2)
EU939546	C2(2)
EU939561	C2(2)
EU939562	C2(2)
EU939564	C2(2)
EU939567	C2(2)
EU939568	C2(2)
EU939570	C2(2)
EU939590	C2(2)
EU939594	C2(2)
EU939595	C2(2)
EU939596	C2(2)
EU939600	C2(2)
EU939603	C2(2)
EU939605	C2(2)
EU939609	C2(2)
EU939610	C2(2)
EU939611	C2(2)
EU939613	C2(2)
EU939614	C2(2)
EU939618	C2(2)
EU939640	C2(2)
EU939644	C2(2)
EU939655	C2(2)
EU939657	C2(2)
EU939659	C2(2)
FJ032334	C2(2)
FJ032339	C2(2)
FJ032341	C2(2)
FJ032355	C2(2)
FJ032361	C2(2)
FJ386577	C2(2)
FJ386591	C2(2)
FJ386597	C2(2)
FJ386598	C2(2)
FJ386609	C2(2)
FJ386612	C2(2)
FJ386618	C2(2)
FJ386632	C2(2)
FJ386644	C2(2)
FJ386653	C2(2)
FJ386657	C2(2)
FJ386659	C2(2)
FJ386661	C2(2)
FJ386662	C2(2)
FJ386670	C2(2)
FJ386673	C2(2)
FJ518813	C2(2)
FJ562228	C2(2)
FJ562235	C2(2)
FJ562238	C2(2)
FJ562239	C2(2)
FJ562248	C2(2)
FJ562249	C2(2)
FJ562251	C2(2)
FJ562252	C2(2)
FJ562258	C2(2)
FJ562265	C2(2)
FJ562266	C2(2)
FJ562269	C2(2)
FJ562272	C2(2)
FJ562279	C2(2)
FJ562281	C2(2)
FJ562293	C2(2)
FJ562324	C2(2)
FJ562327	C2(2)
FJ562329	C2(2)
FJ562335	C2(2)
FJ562337	C2(2)
FJ787437	C2(2)
FJ787441	C2(2)
FJ787452	C2(2)
FJ787453	C2(2)
FJ787455	C2(2)
FJ787462	C2(2)
FJ787486	C2(2)
FJ899769	C2(2)
FJ899777	C2(2)
GQ377521	C2(2)
GQ377524	C2(2)
GQ377526	C2(2)
GQ377551	C2(2)
GQ377552	C2(2)
GQ377575	C2(2)
GQ377580	C2(2)
GQ377599	C2(2)
GQ377600	C2(2)
GQ377608	C2(2)
GQ377609	C2(2)
GQ377617	C2(2)
GQ377624	C2(2)
GQ377636	C2(2)
HM750140	C2(2)
JF436920	C2(2)
JQ040131	C2(2)
JQ040132	C2(2)
JQ040145	C2(2)
JQ040149	C2(2)
JQ040162	C2(2)
JQ040163	C2(2)
JQ040167	C2(2)
JQ040168	C2(2)
JQ040172	C2(2)
JX429903	C2(2)
JX429912	C2(2)
JX429915	C2(2)
JX429916	C2(2)
JX429917	C2(2)
JX429918	C2(2)
JX504534	C2(2)
JX504536	C2(2)
JX504539	C2(2)
JX504541	C2(2)
JX504545	C2(2)
JX661492	C2(2)
JX661495	C2(2)
JX661497	C2(2)
KC774203	C2(2)
KC774210	C2(2)
KC774218	C2(2)
KC774224	C2(2)
KC774226	C2(2)
KC774237	C2(2)
KC774271	C2(2)
KC774281	C2(2)
KC774283	C2(2)
KC774286	C2(2)
KC774290	C2(2)
KC774292	C2(2)
KC774315	C2(2)
KC774347	C2(2)
KC774358	C2(2)
KC774359	C2(2)
KC774360	C2(2)
KC774361	C2(2)
KC875262	C2(2)
KJ173282	C2(2)
KJ173294	C2(2)
KJ173301	C2(2)
KJ173303	C2(2)
KJ173304	C2(2)
KJ173305	C2(2)
KJ173312	C2(2)
KJ173317	C2(2)
KJ173319	C2(2)
KJ173331	C2(2)
KJ173337	C2(2)
KJ173391	C2(2)
KJ173429	C2(2)
KJ173432	C2(2)
KJ173434	C2(2)
KJ173435	C2(2)
KJ173438	C2(2)
KJ410521	C2(2)
KJ598681	C2(2)
KJ598687	C2(2)
KJ598749	C2(2)
KP784761	C2(2)
KR013774	C2(2)
KR013799	C2(2)
KR013800	C2(2)
KR013808	C2(2)
KR013814	C2(2)
KR013827	C2(2)
KR013858	C2(2)
KR013859	C2(2)
KR013866	C2(2)
KR013874	C2(2)
KR013875	C2(2)
KT284755	C2(2)
KU963874	C2(2)
KU963924	C2(2)
KU963992	C2(2)
KU964004	C2(2)
KU964014	C2(2)
KU964016	C2(2)
KU964035	C2(2)
KU964071	C2(2)
KU964170	C2(2)
KU964188	C2(2)
KU964210	C2(2)
KU964323	C2(2)
KU964341	C2(2)
KU964363	C2(2)
KY470899	C2(2)
KY470971	C2(2)
KY881750	C2(2)
KY881812	C2(2)
KY881815	C2(2)
KY881880	C2(2)
KY881883	C2(2)
KY881934	C2(2)
KY881980	C2(2)
LC090200	C2(2)
LC279258	C2(2)
LC279274	C2(2)
LC279276	C2(2)
MG893553	C2(2)
MG893558	C2(2)
S75184	C2(2)
D50519	C2(3)
GQ475332	C2(3)
GQ475355	C2(3)
AB042282	C2(3)
GQ475318	C2(3)
KY363258	C2(3)
AB182589	C2(3)
GQ475324	C2(3)
AB367403	C2(3)
GQ475351	C2(3)
AB670274	C2(3)
AB670301	C2(3)
AB670306	C2(3)
AB014363	C2(3)
GQ475341	C2(3)
KY363260	C2(3)
KC774267	C2(3)
FJ386613	C2(3)
GQ475348	C2(3)
AB670263	C2(3)
D00630	C2(3)
AB670292	C2(3)
AB471852	C2(3)
GQ475307	C2(3)
GQ475357	C2(3)
GQ377559	C2(3)
AY641562	C2(3)
AB670302	C2(3)
GQ475350	C2(3)
DQ890381	C2(3)
AY641558	C2(3)
AY641559	C2(3)
KY363275	C2(3)
GQ377562	C2(3)
FJ032331	C2(3)
AY247032	C2(3)
GQ872211	C2(3)
AB198076	C2(3)
KY363283	C2(3)
AB033556	C2(3)
AB367392	C2(3)
AB900115	C2(3)
AB014360	C2(3)
FJ386647	C2(3)
AB367427	C2(3)
AB670278	C2(3)
GQ475338	C2(3)
AB670305	C2(3)
AB670279	C2(3)
AB176642	C2(3)
FJ386589	C2(3)
AB033550	C2(3)
FJ386625	C2(3)
EU562218	C2(3)
AB195947	C2(3)
AB014378	C2(3)
KU964224	C2(3)
JF828916	C2(3)
KY363281	C2(3)
EU939573	C2(3)
GQ475306	C2(3)
DQ536410	C2(3)
AB113879	C2(3)
AB367422	C2(3)
AB014394	C2(3)
AB670237	C2(3)
AB367411	C2(3)
AY641563	C2(3)
AB367412	C2(3)
AB640730	C2(3)
AB367395	C2(3)
AB697500	C2(3)
GQ377570	C2(3)
AB670259	C2(3)
AB670262	C2(3)
AB367410	C2(3)
GQ377585	C2(3)
KY363264	C2(3)
GQ475317	C2(3)
GQ377545	C2(3)
GQ475339	C2(3)
AB014374	C2(3)
AB014367	C2(3)
AB106895	C2(3)
KY363253	C2(3)
AB014372	C2(3)
GQ475349	C2(3)
AB111121	C2(3)
FJ562301	C2(3)
AF286594	C2(3)
JQ040152	C2(3)
AB300368	C2(3)
KT284757	C2(3)
AY641561	C2(3)
GQ475346	C2(3)
D12980	C2(3)
KY363278	C2(3)
AB298720	C2(3)
AY641560	C2(3)
AB367398	C2(3)
AB670272	C2(3)
AB670265	C2(3)
JF828925	C2(3)
AB670238	C2(3)
GQ475320	C2(3)
AB026815	C2(3)
FJ386689	C2(3)
AB670298	C2(3)
AB670267	C2(3)
FJ386672	C2(3)
X52939	C2(3)
AB014377	C2(3)
EU939552	C2(3)
GQ475316	C2(3)
EU939593	C2(3)
AB670252	C2(3)
KC774329	C2(3)
AB642097	C2(3)
GQ475347	C2(3)
JN315779	C2(3)
GQ475344	C2(3)
AB670242	C2(3)
AB195944	C2(3)
FJ562307	C2(3)
FJ562320	C2(3)
AB222714	C2(3)
AB670260	C2(3)
GQ475321	C2(3)
AB365451	C2(3)
AB642095	C2(3)
FJ386620	C2(3)
AB670275	C2(3)
FJ562268	C2(3)
LC279251	C2(3)
AB670287	C2(3)
AB367804	C2(3)
KY363284	C2(3)
AB670290	C2(3)
JF828937	C2(3)
AB111114	C2(3)
AP011098	C2(3)
AB367418	C2(3)
AB367401	C2(3)
AB697510	C2(3)
FJ562319	C2(3)
AB367803	C2(3)
GQ475328	C2(3)
AB014365	C2(3)
DQ683578	C2(3)
GQ377618	C2(3)
D23682	C2(3)
AB670295	C2(3)

## Sheet: C1
name	country
AB074047	Thailand
AB074755	Thailand
AB074756	Thailand
AB105173	USA
AB105174	USA
AB111946	Viet Nam
AB112063	Viet Nam
AB112065	Viet Nam
AB112066	Myanmar
AB112348	Myanmar
AB112471	Thailand
AB112472	Thailand
AB117758	Cambodia
AB205125	Viet Nam
AB247916	Japan
AJ748098	Viet Nam
AP011097	Indonesia
DQ089757	Hong Kong
DQ089758	Hong Kong
DQ089760	Hong Kong
DQ089761	Hong Kong
DQ089762	Hong Kong
DQ089763	Hong Kong
DQ089766	Hong Kong
DQ089768	Hong Kong
DQ089771	Hong Kong
DQ089772	Hong Kong
DQ089773	Hong Kong
DQ089775	Hong Kong
DQ089777	Hong Kong
DQ089778	Hong Kong
DQ089780	Hong Kong
DQ089781	Hong Kong
DQ089785	Hong Kong
DQ089786	Hong Kong
DQ089787	Hong Kong
DQ089788	Hong Kong
DQ089789	Hong Kong
DQ089790	Hong Kong
DQ089791	Hong Kong
DQ089792	Hong Kong
DQ089803	Hong Kong
DQ089804	Hong Kong
EF494379	Taiwan
EF688062	China
EU305540	China
EU306688	China
EU498227	Thailand
FJ023639	Laos
FJ023642	Laos
FJ023644	Laos
FJ023645	Laos
FJ023646	Laos
FJ023647	Laos
FJ023648	Laos
FJ023650	Laos
FJ023654	Laos
FJ349225	Belgium
FJ904423	Tunisia
GQ184326	South Africa
GQ358153	Indonesia
GQ358154	Indonesia
GQ377536	China
GQ377632	China
GQ924615	Malaysia
GQ924616	Malaysia
GQ924629	Malaysia
GQ924636	Malaysia
GQ924642	Malaysia
GQ924643	Malaysia
GQ924649	Malaysia
GQ924650	Malaysia
GQ924655	Malaysia
HM011468	Malaysia
HM011486	Malaysia
HM011488	Malaysia
HM011491	Malaysia
HM011495	Malaysia
HM011497	Malaysia
JF899336	China
JN827424	Thailand
JQ027317	Malaysia
JQ027318	Malaysia
JQ027320	Malaysia
JQ027321	Malaysia
JQ027324	Malaysia
JQ027333	Malaysia
JQ040133	China
JQ429078	Indonesia
JQ688403	China
JQ801470	Thailand
JQ801472	Thailand
JQ801473	Thailand
JQ801481	Thailand
JQ801482	Thailand
JQ801488	Thailand
JQ801490	Thailand
JQ801491	Thailand
JQ801493	Thailand
JQ801495	Thailand
JQ801498	Thailand
JQ801500	Thailand
JQ801501	Thailand
JQ801503	Thailand
JQ801504	Thailand
JQ801505	Thailand
JQ801513	Thailand
JQ801515	Thailand
JQ801518	Thailand
JQ801522	Thailand
JQ801523	Thailand
JX504535	China
JX507211	Panama
JX507212	Panama
JX507214	Panama
JX870000	Panama
KC315399	Thailand
KC774227	China
KC774236	China
KC875264	India
KF214668	India
KF214670	India
KF214671	India
KF214673	India
KF214675	India
KF214676	India
KJ173285	China
KJ410489	Hong Kong
KJ410492	Hong Kong
KJ410495	Hong Kong
KJ410496	Hong Kong
KJ410504	Hong Kong
KJ410508	Hong Kong
KJ410511	Hong Kong
KJ410514	Hong Kong
KJ410515	Hong Kong
KJ410518	Hong Kong
KJ803754	Malaysia
KJ803757	Malaysia
KJ803760	Malaysia
KJ803766	Malaysia
KJ803770	Malaysia
KJ803774	Malaysia
KJ803776	Malaysia
KJ803779	Malaysia
KJ803780	Malaysia
KJ803792	Malaysia
KJ803810	Malaysia
KJ803812	Malaysia
KJ803813	Malaysia
KJ803818	Malaysia
KJ803823	Malaysia
KJ803826	Malaysia
KM875404	China
KM875424	China
KM875428	China
KP148472	China
KR013770	China
KR013820	China
KR013822	China
KR013824	China
KR013837	China
KR013855	China
KT347089	South Africa
KT364719	Myanmar
KT366463	India
KT987423	Myanmar
KT987424	Myanmar
KT987425	Myanmar
KU051423	Myanmar
KU051424	Myanmar
KX276840	Malaysia
KX276841	Malaysia
KX276844	Malaysia
KX276846	Malaysia
KX276847	Malaysia
KX276848	Malaysia
KX276850	Malaysia
KX276851	Malaysia
KX276852	Malaysia
KX276853	Malaysia
KX276854	Malaysia
KX765821	Thailand
KX765823	Thailand
KX765824	Thailand
KX765825	Thailand
KX765827	Thailand
KX765828	Thailand
KX765830	Thailand
KX765834	Thailand
KX765842	Thailand
KX765845	Thailand
KX765847	Thailand
KX765849	Thailand
KX765850	Thailand
KY470907	China
KY470916	China
KY470936	China
LC456110	Cambodia
LC456111	Cambodia
LC456113	Cambodia
LC456114	Cambodia
LC456115	Cambodia
LC456116	Cambodia
LC456117	Cambodia
LC456118	Cambodia
LC456119	Cambodia
LC456121	Cambodia
LC456122	Cambodia
LC456124	Cambodia
LC456125	Cambodia
LC456126	Cambodia
LC456128	Cambodia
LC456129	Cambodia
LC456130	Cambodia
LC456131	Cambodia
LC456132	Cambodia
LC456135	Cambodia
LC519792	Bangladesh
LC519796	Bangladesh
LC519799	Bangladesh
LC519805	Bangladesh
LC519807	Bangladesh
LC519812	Bangladesh
LC519818	Bangladesh
LC535912	Cambodia
LC535913	Cambodia
LC535914	Cambodia
LC535915	Cambodia
LC535916	Cambodia
LC535918	Cambodia
LC535919	Cambodia
LC535923	Cambodia
LC535926	Cambodia
LC535927	Cambodia
LC535930	Cambodia
LC535931	Cambodia
LC535933	Cambodia
LC535934	Cambodia
LC535935	Cambodia
LC535937	Cambodia
LC535938	Cambodia
LC535946	Cambodia
LC535947	Cambodia
LC535948	Cambodia
LC535949	Cambodia
LC535950	Cambodia
LC592171	Japan
LC592172	Japan
MF488701	India
MF488703	India
MF674386	Viet Nam
MF674390	Viet Nam
MF674402	Viet Nam
MF674417	Viet Nam
MF674425	Viet Nam
MF674428	Viet Nam
MF674429	Viet Nam
MF674430	Viet Nam
MF674444	Viet Nam
MF674457	Viet Nam
MF674463	Viet Nam
MF674471	Viet Nam
MF674474	Viet Nam
MF674475	Viet Nam
MF674484	Viet Nam
MF674486	Viet Nam
MF674489	Viet Nam
MF674494	Viet Nam
MF674502	Viet Nam
MF674504	Viet Nam
MF674514	Viet Nam
MF925367	Bangladesh
MF925374	Bangladesh
MF925376	Bangladesh
MF925378	Bangladesh
MF925381	Bangladesh
MF925394	Bangladesh
MF925395	Bangladesh
MF925398	Bangladesh
MF925403	Bangladesh
MF925405	Bangladesh
MF925406	Bangladesh
MF925409	Bangladesh
MG571332	China
MG571335	China
MG571345	China
MG826122	China
MH220971	Bangladesh
AB540585	Indonesia

## Sheet: C2(1)
name	country
AB195930	Japan
AB195931	Japan
AB195932	Japan
AB195936	Japan
AB195937	Japan
AB195938	Japan
AB195939	Japan
AB195940	Japan
AB195941	Japan
AB195949	Japan
AB195950	Japan
AB195951	Japan
AB195955	Japan
AB195956	Japan
AB195957	Japan
AB270535	Mongolia
AB642100	Japan
AB675677	China
AB900116	Japan
AB971714	Japan
AB971715	Japan
DQ089793	Hong Kong
DQ089795	Hong Kong
DQ089796	Hong Kong
DQ089797	Hong Kong
DQ478885	China
DQ478899	China
DQ993693	Taiwan
EF536066	China
EU306725	China
EU547562	Malaysia
EU554539	China
EU554540	China
EU560438	China
EU560439	China
EU562215	China
EU570072	China
EU579442	China
EU881996	Taiwan
EU916223	China
EU916224	China
EU916225	China
EU916238	China
EU939536	China
EU939538	China
EU939539	China
EU939541	China
EU939542	China
EU939550	China
EU939571	China
EU939572	China
EU939578	China
EU939582	China
EU939585	China
EU939587	China
EU939588	China
EU939592	China
EU939597	China
EU939601	China
EU939607	China
EU939617	China
EU939647	China
EU939648	China
EU939651	China
EU939653	China
FJ032346	China
FJ386575	China
FJ386576	China
FJ386587	China
FJ386596	China
FJ386602	China
FJ386603	China
FJ386605	China
FJ386607	China
FJ386611	China
FJ386624	China
FJ386626	China
FJ386627	China
FJ386630	China
FJ386631	China
FJ386639	China
FJ386652	China
FJ386665	China
FJ386671	China
FJ386679	China
FJ386685	China
FJ562218	China
FJ562221	China
FJ562230	China
FJ562232	China
FJ562241	China
FJ562243	China
FJ562255	China
FJ562264	China
FJ562273	China
FJ562280	China
FJ562284	China
FJ562288	China
FJ562291	China
FJ562299	China
FJ562304	China
FJ562306	China
FJ562325	China
FJ562330	China
FJ562333	China
FJ562334	China
FJ787443	China
FJ787449	China
FJ787457	China
FJ787467	China
FJ787469	China
FJ787470	China
FJ899765	China
FJ899774	China
FJ899783	China
FJ899789	China
GQ259588	China
GQ377517	China
GQ377518	China
GQ377528	China
GQ377533	China
GQ377538	China
GQ377541	China
GQ377553	China
GQ377557	China
GQ377576	China
GQ377586	China
GQ377620	China
GQ377623	China
GQ475309	South Korea
GQ475330	South Korea
GQ475353	South Korea
GQ475356	South Korea
HM011465	Malaysia
HM011479	Malaysia
HM011500	Malaysia
HM750131	China
HM750132	China
HM750134	China
HM750136	China
HM750138	China
JQ027322	Malaysia
JQ027323	Malaysia
JQ040141	China
JQ040144	China
JQ040151	China
JQ040165	China
JQ040166	China
JQ688404	China
JX026877	China
JX026878	China
JX026888	China
JX429905	China
JX429913	China
JX504542	China
JX661490	China
JX661491	China
KC774180	China
KC774181	China
KC774182	China
KC774187	China
KC774189	China
KC774190	China
KC774191	China
KC774192	China
KC774194	China
KC774196	China
KC774197	China
KC774200	China
KC774205	China
KC774208	China
KC774209	China
KC774211	China
KC774214	China
KC774216	China
KC774217	China
KC774219	China
KC774220	China
KC774225	China
KC774229	China
KC774240	China
KC774242	China
KC774244	China
KC774245	China
KC774247	China
KC774255	China
KC774259	China
KC774261	China
KC774264	China
KC774265	China
KC774269	China
KC774270	China
KC774272	China
KC774274	China
KC774275	China
KC774277	China
KC774279	China
KC774287	China
KC774289	China
KC774299	China
KC774309	China
KC774311	China
KC774313	China
KC774316	China
KC774319	China
KC774334	China
KC774337	China
KC774338	China
KC774340	China
KC774343	China
KC774345	China
KC774348	China
KC774352	China
KC774353	China
KC774354	China
KC774356	China
KF214655	India
KF485390	Argentina
KJ173283	China
KJ173295	China
KJ173296	China
KJ173327	China
KJ173393	China
KJ173440	China
KJ410510	Hong Kong
KJ598636	China
KJ803762	Malaysia
KJ803765	Malaysia
KJ803769	Malaysia
KM213037	China
KP017269	Japan
KR013762	China
KR013784	China
KR013791	China
KR013794	China
KR013797	China
KR013849	China
KR013850	China
KR013868	China
KR819180	Japan
KT284753	China
KT284756	China
KX276835	Malaysia
KX276838	Malaysia
KX276839	Malaysia
KY022423	China
KY363286	USA
KY470889	China
KY470925	China
LC155814	Japan
LC155815	Japan
LC170474	Japan
LC170476	Japan
LC279245	Japan
LC279246	Japan
LC279247	Japan
LC279248	Japan
LC279249	Japan
LC279254	Japan
LC279255	Japan
LC279256	Japan
LC279257	Japan
LC516604	Japan
MG826124	China
MG893556	China
MG893557	China
MH887433	Japan
MH891502	Japan
GQ377523	China
GQ377603	China
AB540585	Indonesia

## Sheet: C2(2)
name	country
AB195953	Japan
AB195952	Japan
AB195954	Japan
AB205123	China
AB288026	Japan
AB299858	Japan
AB426467	Japan
AB471848	Japan
AB471849	Japan
AB471850	Japan
AB642099	Japan
AB697502	Japan
AB900099	Japan
DQ089799	Hong Kong
DQ922649	China
DQ922650	China
DQ922651	China
DQ975273	China
EU439015	China
EU522068	Taiwan
EU554536	China
EU554542	China
EU570073	China
EU579443	China
EU589336	China
EU796069	China
EU871969	China
EU871973	China
EU871974	China
EU871976	China
EU871977	China
EU871982	China
EU871998	China
EU872000	China
EU916210	China
EU916233	China
EU919168	Taiwan
EU919169	Taiwan
EU939543	China
EU939544	China
EU939545	China
EU939546	China
EU939561	China
EU939562	China
EU939564	China
EU939567	China
EU939568	China
EU939570	China
EU939590	China
EU939594	China
EU939595	China
EU939596	China
EU939600	China
EU939603	China
EU939605	China
EU939609	China
EU939610	China
EU939611	China
EU939613	China
EU939614	China
EU939618	China
EU939640	China
EU939644	China
EU939655	China
EU939657	China
EU939659	China
FJ032334	China
FJ032339	China
FJ032341	China
FJ032355	China
FJ032361	China
FJ386577	China
FJ386591	China
FJ386597	China
FJ386598	China
FJ386609	China
FJ386612	China
FJ386618	China
FJ386632	China
FJ386644	China
FJ386653	China
FJ386657	China
FJ386659	China
FJ386661	China
FJ386662	China
FJ386670	China
FJ386673	China
FJ518813	China
FJ562228	China
FJ562235	China
FJ562238	China
FJ562239	China
FJ562248	China
FJ562249	China
FJ562251	China
FJ562252	China
FJ562258	China
FJ562265	China
FJ562266	China
FJ562269	China
FJ562272	China
FJ562276	China
FJ562279	China
FJ562281	China
FJ562293	China
FJ562324	China
FJ562327	China
FJ562329	China
FJ562335	China
FJ562337	China
FJ787437	China
FJ787441	China
FJ787452	China
FJ787453	China
FJ787455	China
FJ787462	China
FJ787486	China
FJ899769	China
FJ899777	China
GQ377521	China
GQ377524	China
GQ377526	China
GQ377551	China
GQ377552	China
GQ377575	China
GQ377580	China
GQ377599	China
GQ377600	China
GQ377608	China
GQ377609	China
GQ377617	China
GQ377624	China
GQ377628	China
GQ377636	China
HM750140	China
JF436920	China
JQ040131	China
JQ040132	China
JQ040145	China
JQ040149	China
JQ040162	China
JQ040163	China
JQ040167	China
JQ040168	China
JQ040172	China
JX429903	China
JX429912	China
JX429915	China
JX429916	China
JX429917	China
JX429918	China
JX504534	China
JX504536	China
JX504539	China
JX504541	China
JX504545	China
JX661492	China
JX661495	China
JX661497	China
KC774203	China
KC774210	China
KC774218	China
KC774224	China
KC774226	China
KC774237	China
KC774271	China
KC774281	China
KC774283	China
KC774284	China
KC774286	China
KC774290	China
KC774292	China
KC774315	China
KC774347	China
KC774357	China
KC774358	China
KC774359	China
KC774360	China
KC774361	China
KJ173282	China
KJ173294	China
KJ173301	China
KJ173303	China
KJ173304	China
KJ173305	China
KJ173312	China
KJ173317	China
KJ173319	China
KJ173331	China
KJ173337	China
KJ173391	China
KJ173429	China
KJ173432	China
KJ173434	China
KJ173435	China
KJ173438	China
KJ410521	Hong Kong
KJ598681	China
KJ598687	China
KJ598749	China
KP784761	China
KR013774	China
KR013799	China
KR013800	China
KR013808	China
KR013814	China
KR013827	China
KR013858	China
KR013859	China
KR013866	China
KR013874	China
KR013875	China
KT284755	China
KU963874	China
KU963924	China
KU963992	China
KU964004	China
KU964014	China
KU964016	China
KU964035	China
KU964071	China
KU964170	China
KU964188	China
KU964210	China
KU964323	China
KU964341	China
KU964363	China
KY470899	China
KY470971	China
KY881750	China
KY881812	China
KY881815	China
KY881880	China
KY881883	China
KY881934	China
KY881980	China
LC064754	Japan
LC064755	Japan
LC170477	Japan
LC279258	Japan
LC279259	Japan
LC279260	Japan
LC279261	Japan
LC279262	Japan
LC279263	Japan
LC279264	Japan
LC279265	Japan
LC279266	Japan
LC279267	Japan
LC279274	Japan
LC279275	Japan
LC279276	Japan
LC318702	Japan
LC318703	Japan
LC373511	Japan
LC373512	Japan
LC458432	Japan
LC516606	Japan
MG893553	China
MG893558	China
MG893560	China
KC875262	India

## Sheet: C2(3)
name	country
AB195942	Japan
AB195943	Japan
AB202071	Japan
AB205124	Japan
AB205152	Japan
AB222715	Uzbekistan
AB298721	Japan
AB471851	Japan
AB471853	Japan
AB642096	Japan
AB697490	Japan
AB981580	Japan
LC155816	Japan
LC155817	Japan
LC155818	Japan
LC155819	Japan
LC155820	Japan
LC170475	Japan
LC279253	Japan
LC360507	Japan
LC516605	Japan
LC516607	Japan
LC516608	Japan
LC516610	Japan
MH818373	Japan
GQ475319	South Korea
AY641558	South Korea
GQ475321	South Korea
GQ475308	South Korea
JF828933	South Korea
FJ386647	China
EU939593	China
GQ377618	China
GQ475318	South Korea
GQ475306	South Korea
GQ475307	South Korea
GQ872211	South Korea
JF828938	South Korea
GQ475327	South Korea
JF828911	South Korea
LC279251	Japan
KY363278	USA
GQ475329	South Korea
GQ475341	South Korea
JF828912	South Korea
JF828915	South Korea
KY363275	USA
KR184663	South Korea
EF137802	South Korea
GQ475338	South Korea
JF828921	South Korea
KX096713	South Korea
JF828927	South Korea
AY641560	South Korea
FJ386672	China
FJ386620	China
AB182589	Japan
JF828906	South Korea
JF828937	South Korea
KY363258	USA
LC279252	Japan
KC774267	China
GQ377570	China
GQ475344	South Korea
GQ475305	South Korea
JF828936	South Korea
EU562218	China
KY363264	USA
KY363253	USA
JF828932	South Korea
KC774329	China
JF828935	South Korea
KU964224	China
GQ377559	China
GQ475332	South Korea
AY641562	South Korea
JF828909	South Korea
AY641561	South Korea
GQ475331	South Korea
GQ475322	South Korea
AB642095	Japan
JF828931	South Korea
KY363284	USA
GQ475320	South Korea
GQ475316	South Korea
GQ377545	China
GQ475328	South Korea
GQ475313	South Korea
FJ562320	China
AB642097	Japan
AB471852	Japan
GQ475349	South Korea
JF828908	South Korea
GQ475323	South Korea
EU939573	China
LC279250	Japan
KY363283	USA
JF828905	South Korea
GQ475315	South Korea
AP011098	Indonesia
JF828930	South Korea
JF828924	South Korea
AB222714	Uzbekistan
GQ475348	South Korea
AB298720	Japan
GQ475311	South Korea
KR184660	South Korea
JF828914	South Korea
GQ475333	South Korea
GQ377585	China
GQ872210	South Korea
JF828913	South Korea
JF828919	South Korea
AB195947	Japan
JF828934	South Korea
GQ475343	South Korea
JF828922	South Korea
FJ562319	China
JN315779	South Korea
KP017270	South Korea
GQ475345	South Korea
FJ386589	China
GQ475312	South Korea
GQ475351	South Korea
GQ475352	South Korea
JF828920	South Korea
JQ040152	China
JF828917	South Korea
GQ475354	South Korea
EU939552	China
JF828929	South Korea
KY363281	USA
AB365451	Bolivia
GQ475346	South Korea
KR184664	South Korea
KT284757	China
GQ475310	South Korea
GQ475324	South Korea
AY641563	South Korea
AB697510	Japan
AB640730	Japan
GQ475342	South Korea
FJ386625	China
JF828923	South Korea
EF137803	South Korea
JN400087	South Korea
GQ475355	South Korea
JN400086	South Korea
FJ562307	China
AB900115	Japan
GQ475334	South Korea
FJ562301	China
GQ475347	South Korea
FJ562268	China
GQ475350	South Korea
DQ683578	South Korea
AB106895	Japan
GQ475317	South Korea
AB176642	Japan
FJ386689	China
GQ475326	South Korea
KR184662	South Korea
GQ475336	South Korea
JF828907	South Korea
AY641559	South Korea
DQ536410	South Korea
AB697500	Japan
JF828916	South Korea
JF828918	South Korea
GQ377562	China
JF828926	South Korea
GQ475314	South Korea
GQ475357	South Korea
GQ475337	South Korea
GQ475335	South Korea
JF828925	South Korea
FJ386613	China
JF828910	South Korea
FJ032331	China
GQ475325	South Korea
GQ475339	South Korea
AB195944	Japan
JF828928	South Korea
KR184661	South Korea
KY363260	USA
KC774199	China

## Sheet: C4
name	country
KU679951	Australia
KU679947	Australia
KU679949	Australia
KF873514	Australia
KU679936	Australia
KF873525	Australia
KF873520	Australia
KF873512	Australia
KU679938	Australia
KF873541	Australia
KF873535	Australia
KU679960	Australia
KF873526	Australia
KF873536	Australia
KF873544	Australia
KF873516	Australia
KF873545	Australia
KU679957	Australia
KU679937	Australia
KU679952	Australia
KF873528	Australia

## Sheet: C5
name	country
KY670780	China
EU410079	Philippines
KJ803790	Malaysia
AB241109	Philippines
AF241411	Viet Nam
AF241410	Viet Nam
AP011099	Indonesia
GQ924657	Malaysia
AP011101	Indonesia
KM999992	Philippines
KJ173335	China
AB241111	Philippines
JN827414	Thailand
GQ924620	Malaysia
AP011100	Indonesia
KR013871	China
GQ924622	Malaysia
AB241110	Philippines

## Sheet: C8
name	country
AP011107	Indonesia
MG826136	China
MG826138	China
MG826132	China
MG826128	China
MG826131	China
MG826129	China
AP011105	Indonesia
AP011106	Indonesia
MG826134	China
MG826137	China
MG826140	China
MG826143	China
KX276855	Malaysia
MG826133	China
MG826139	China
AP011104	Indonesia

## Sheet: C10
name	country
HM011493	Malaysia
KY629631	China
FJ562300	China
KJ598662	China
AB540583	Indonesia
KU964235	China
AB644283	Indonesia
MG826126	China
KJ598663	China
MG826127	China
AB540584	Indonesia
AB644284	Indonesia
GQ377555	China
KJ598729	China
KJ173333	China
KY629637	China
KF495606	China
JX504537	China
KY470988	China
KU963901	China
KC774235	China

[truncated: 1 more sheets: C11]
