# Supplementary material for: Global prevalence and molecular characteristics of three clades within hepatitis B virus subgenotype C2: Predominance of the C2(3) clade in South Korea
Source: Front Microbiol. 2023 Mar 9;14:1137084. doi: 10.3389/fmicb.2023.1137084 (PMC10033913; doi:10.3389/fmicb.2023.1137084)
Supplement: Supplementary file 5 [file Table_2.xlsx]

## Sheet: C2(1)
Name	subgenotype	treatment	reference	note
AB111119	C2(1)	Not mentioned
AB113876	C2(1)	Not mentioned
AB195930	C2(1)	Treatment-naïve	Horiike, N., Duong, T. N., Michitaka, K., Joko, K., Hiasa, Y., Konishi, I., ... & Onji, M. (2007). Characteristics of lamivudine‐resistant hepatitis B virus (HBV) strains with and without breakthrough hepatitis in patients with chronic hepatitis B evaluated by serial HBV full‐genome sequences. Journal of medical virology, 79(7), 911-918.
AB195938	C2(1)	LMV	Horiike, N., Duong, T. N., Michitaka, K., Joko, K., Hiasa, Y., Konishi, I., ... & Onji, M. (2007). Characteristics of lamivudine‐resistant hepatitis B virus (HBV) strains with and without breakthrough hepatitis in patients with chronic hepatitis B evaluated by serial HBV full‐genome sequences. Journal of medical virology, 79(7), 911-918.
AB195949	C2(1)	Treatment-naïve	Horiike, N., Duong, T. N., Michitaka, K., Joko, K., Hiasa, Y., Konishi, I., ... & Onji, M. (2007). Characteristics of lamivudine‐resistant hepatitis B virus (HBV) strains with and without breakthrough hepatitis in patients with chronic hepatitis B evaluated by serial HBV full‐genome sequences. Journal of medical virology, 79(7), 911-918.
AB198078	C2(1)	Treatment-naïve	Sun, X., Rokuhara, A., Tanaka, E., Gad, A., Mutou, H., Matsumoto, A., ... & Kiyosawa, K. (2005). Nucleotide mutations associated with hepatitis B e antigen negativity. Journal of medical virology, 76(2), 170-175.
AB198081	C2(1)	Treatment-naïve	Sun, X., Rokuhara, A., Tanaka, E., Gad, A., Mutou, H., Matsumoto, A., ... & Kiyosawa, K. (2005). Nucleotide mutations associated with hepatitis B e antigen negativity. Journal of medical virology, 76(2), 170-175.
AB198082	C2(1)	Treatment-naïve	Sun, X., Rokuhara, A., Tanaka, E., Gad, A., Mutou, H., Matsumoto, A., ... & Kiyosawa, K. (2005). Nucleotide mutations associated with hepatitis B e antigen negativity. Journal of medical virology, 76(2), 170-175.
AB246344	C2(1)	Not mentioned	Sugiyama, M., Tanaka, Y., Kato, T., Orito, E., Ito, K., Acharya, S. K., ... & Mizokami, M. (2006). Influence of hepatitis B virus genotypes on the intra‐and extracellular expression of viral DNA and antigens. Hepatology, 44(4), 915-924.
AB300360	C2(1)	Not mentioned	Kanada, A., Takehara, T., Ohkawa, K., Tatsumi, T., Sakamori, R., Yamaguchi, S., ... & Hayashi, N. (2007). Type B fulminant hepatitis is closely associated with a highly mutated hepatitis B virus strain. Intervirology, 50(6), 394-401.
AB367406	C2(1)	LMV	Ohkawa, K., Takehara, T., Kato, M., Deguchi, M., Kagita, M., Hikita, H., ... & Hayashi, N. (2008). Supportive role played by precore and preS2 genomic changes in the establishment of lamivudine-resistant hepatitis B virus. Journal of Infectious Diseases, 198(8), 1150-1158.
AB367417	C2(1)	LMV	Ohkawa, K., Takehara, T., Kato, M., Deguchi, M., Kagita, M., Hikita, H., ... & Hayashi, N. (2008). Supportive role played by precore and preS2 genomic changes in the establishment of lamivudine-resistant hepatitis B virus. Journal of Infectious Diseases, 198(8), 1150-1158.
AB367420	C2(1)	LMV	Ohkawa, K., Takehara, T., Kato, M., Deguchi, M., Kagita, M., Hikita, H., ... & Hayashi, N. (2008). Supportive role played by precore and preS2 genomic changes in the establishment of lamivudine-resistant hepatitis B virus. Journal of Infectious Diseases, 198(8), 1150-1158.
AB367423	C2(1)	LMV	Ohkawa, K., Takehara, T., Kato, M., Deguchi, M., Kagita, M., Hikita, H., ... & Hayashi, N. (2008). Supportive role played by precore and preS2 genomic changes in the establishment of lamivudine-resistant hepatitis B virus. Journal of Infectious Diseases, 198(8), 1150-1158.
AB485810	C2(1)	Not mentioned	Ohkawa, K., Takehara, T., Ishida, H., Kodama, T., Shimizu, S., Hikita, H., ... & Hayashi, N. (2010). Fatal exacerbation of type B chronic hepatitis triggered by changes in relaxed circular viral DNA synthesis and virion secretion. Biochemical and biophysical research communications, 394(1), 87-93.
AB670240	C2(1)	Treatment-naïve	Tatsukawa, M., Takaki, A., Shiraha, H., Koike, K., Iwasaki, Y., Kobashi, H., ... & Yamamoto, K. (2011). Hepatitis B virus core promoter mutations G1613A and C1653T are significantly associated with hepatocellular carcinoma in genotype C HBV-infected patients. BMC cancer, 11(1), 1-9.
AB670241	C2(1)	Treatment-naïve	Tatsukawa, M., Takaki, A., Shiraha, H., Koike, K., Iwasaki, Y., Kobashi, H., ... & Yamamoto, K. (2011). Hepatitis B virus core promoter mutations G1613A and C1653T are significantly associated with hepatocellular carcinoma in genotype C HBV-infected patients. BMC cancer, 11(1), 1-9.
AB670253	C2(1)	Treatment-naïve	Tatsukawa, M., Takaki, A., Shiraha, H., Koike, K., Iwasaki, Y., Kobashi, H., ... & Yamamoto, K. (2011). Hepatitis B virus core promoter mutations G1613A and C1653T are significantly associated with hepatocellular carcinoma in genotype C HBV-infected patients. BMC cancer, 11(1), 1-9.
AB670264	C2(1)	Treatment-naïve	Tatsukawa, M., Takaki, A., Shiraha, H., Koike, K., Iwasaki, Y., Kobashi, H., ... & Yamamoto, K. (2011). Hepatitis B virus core promoter mutations G1613A and C1653T are significantly associated with hepatocellular carcinoma in genotype C HBV-infected patients. BMC cancer, 11(1), 1-9.
AB670270	C2(1)	Treatment-naïve	Tatsukawa, M., Takaki, A., Shiraha, H., Koike, K., Iwasaki, Y., Kobashi, H., ... & Yamamoto, K. (2011). Hepatitis B virus core promoter mutations G1613A and C1653T are significantly associated with hepatocellular carcinoma in genotype C HBV-infected patients. BMC cancer, 11(1), 1-9.
AB670273	C2(1)	Treatment-naïve	Tatsukawa, M., Takaki, A., Shiraha, H., Koike, K., Iwasaki, Y., Kobashi, H., ... & Yamamoto, K. (2011). Hepatitis B virus core promoter mutations G1613A and C1653T are significantly associated with hepatocellular carcinoma in genotype C HBV-infected patients. BMC cancer, 11(1), 1-9.
AB670281	C2(1)	Treatment-naïve	Tatsukawa, M., Takaki, A., Shiraha, H., Koike, K., Iwasaki, Y., Kobashi, H., ... & Yamamoto, K. (2011). Hepatitis B virus core promoter mutations G1613A and C1653T are significantly associated with hepatocellular carcinoma in genotype C HBV-infected patients. BMC cancer, 11(1), 1-9.
AB670297	C2(1)	Treatment-naïve	Tatsukawa, M., Takaki, A., Shiraha, H., Koike, K., Iwasaki, Y., Kobashi, H., ... & Yamamoto, K. (2011). Hepatitis B virus core promoter mutations G1613A and C1653T are significantly associated with hepatocellular carcinoma in genotype C HBV-infected patients. BMC cancer, 11(1), 1-9.
AB675677	C2(1)	unpublished
AB900116	C2(1)	unpublished
AB971715	C2(1)	Not mentioned	Mawatari, S., Uto, H., Moriuchi, A., Tabu, K., Muromachi, K., Tabu, E., ... & Ido, A. (2015). Horizontal transmission of de novo hepatitis B between spouses: A case report. Hepatology Research, 45(8), 933-938.
AY057947	C2(1)	Not mentioned	Cui, C., Shi, J., Hui, L., Xi, H., & Hu, G. (2002). The dominant hepatitis B virus genotype identified in Tibet is a C/D hybrid. Journal of General Virology, 83(11), 2773-2777.
AY167096	C2(1)	Interferon therapy	Liu, C. J., Chen, P. J., Lai, M. Y., Kao, J. H., Chang, C. F., Wu, H. L., ... & Chen, D. S. (2003). A prospective study characterizing full-length hepatitis B virus genomes during acute exacerbation. Gastroenterology, 124(1), 80-90.
AY206382	C2(1)	unpublished
AY247031	C2(1)	Treatment-naïve	Odgerel, Z., Nho, K. B., Moon, J. Y., Kee, S. H., Park, K. S., Song, K. J., ... & Song, J. W. (2003). Complete genome sequence and phylogenetic analysis of hepatitis B virus (HBV) isolates from patients with chronic HBV infection in Korea. Journal of medical virology, 71(4), 499-503.
DQ089793	C2(1)	Not mentioned	Chan, H. L., Tsui, S. K., Tse, C. H., Ng, E. Y., Au, T. C., Yuen, L., ... & Sung, J. J. (2005). Epidemiological and virological characteristics of 2 subgroups of hepatitis B virus genotype C. Journal of Infectious Diseases, 191(12), 2022-2032.
DQ089795	C2(1)	Not mentioned	Chan, H. L., Tsui, S. K., Tse, C. H., Ng, E. Y., Au, T. C., Yuen, L., ... & Sung, J. J. (2005). Epidemiological and virological characteristics of 2 subgroups of hepatitis B virus genotype C. Journal of Infectious Diseases, 191(12), 2022-2032.
DQ089796	C2(1)	Not mentioned	Chan, H. L., Tsui, S. K., Tse, C. H., Ng, E. Y., Au, T. C., Yuen, L., ... & Sung, J. J. (2005). Epidemiological and virological characteristics of 2 subgroups of hepatitis B virus genotype C. Journal of Infectious Diseases, 191(12), 2022-2032.
DQ478885	C2(1)	Not mentioned	Chan, H. L., Tsui, S. K., Tse, C. H., Ng, E. Y., Au, T. C., Yuen, L., ... & Sung, J. J. (2005). Epidemiological and virological characteristics of 2 subgroups of hepatitis B virus genotype C. Journal of Infectious Diseases, 191(12), 2022-2032.
DQ478899	C2(1)	Not mentioned	Chan, H. L., Tsui, S. K., Tse, C. H., Ng, E. Y., Au, T. C., Yuen, L., ... & Sung, J. J. (2005). Epidemiological and virological characteristics of 2 subgroups of hepatitis B virus genotype C. Journal of Infectious Diseases, 191(12), 2022-2032.
DQ993693	C2(1)	Not mentioned	Chan, H. L., Tsui, S. K., Tse, C. H., Ng, E. Y., Au, T. C., Yuen, L., ... & Sung, J. J. (2005). Epidemiological and virological characteristics of 2 subgroups of hepatitis B virus genotype C. Journal of Infectious Diseases, 191(12), 2022-2032.
EF536066	C2(1)	ETV
EU306725	C2(1)	Treatment-naïve	Shen, T., Yan, X. M., Zou, Y. L., Gao, J. M., & Dong, H. (2008). Virologic characteristics of hepatitis B virus in patients infected via maternal-fetal transmission. World Journal of Gastroenterology: WJG, 14(37), 5674.
EU547562	C2(1)	unpublished
EU554539	C2(1)	unpublished
EU554540	C2(1)	unpublished
EU560438	C2(1)	unpublished
EU560439	C2(1)	unpublished
EU562215	C2(1)	unpublished
EU570072	C2(1)	unpublished
EU579442	C2(1)	unpublished
EU717212	C2(1)	unpublished
EU881996	C2(1)	unpublished
EU916223	C2(1)	Treatment-naïve	Fang, Y., Teng, X., Xu, W. Z., Li, D., Zhao, H. W., Fu, L. J., ... & Gu, H. X. (2009). Molecular characterization and functional analysis of occult hepatitis B virus infection in Chinese patients infected with genotype C. Journal of medical virology, 81(5), 826-835.
EU916224	C2(1)	Treatment-naïve	Fang, Y., Teng, X., Xu, W. Z., Li, D., Zhao, H. W., Fu, L. J., ... & Gu, H. X. (2009). Molecular characterization and functional analysis of occult hepatitis B virus infection in Chinese patients infected with genotype C. Journal of medical virology, 81(5), 826-835.
EU916225	C2(1)	Treatment-naïve	Fang, Y., Teng, X., Xu, W. Z., Li, D., Zhao, H. W., Fu, L. J., ... & Gu, H. X. (2009). Molecular characterization and functional analysis of occult hepatitis B virus infection in Chinese patients infected with genotype C. Journal of medical virology, 81(5), 826-835.
EU916238	C2(1)	Treatment-naïve	Fang, Y., Teng, X., Xu, W. Z., Li, D., Zhao, H. W., Fu, L. J., ... & Gu, H. X. (2009). Molecular characterization and functional analysis of occult hepatitis B virus infection in Chinese patients infected with genotype C. Journal of medical virology, 81(5), 826-835.
EU939536	C2(1)	Not mentioned	Xu, Z., Ren, X., Liu, Y., Li, X., Bai, S., Zhong, Y., ... & Xu, D. (2011). Association of hepatitis B virus mutations in basal core promoter and precore regions with severity of liver disease: an investigation of 793 Chinese patients with mild and severe chronic hepatitis B and acute-on-chronic liver failure. Journal of gastroenterology, 46, 391-400.
EU939538	C2(1)	Not mentioned	Xu, Z., Ren, X., Liu, Y., Li, X., Bai, S., Zhong, Y., ... & Xu, D. (2011). Association of hepatitis B virus mutations in basal core promoter and precore regions with severity of liver disease: an investigation of 793 Chinese patients with mild and severe chronic hepatitis B and acute-on-chronic liver failure. Journal of gastroenterology, 46, 391-400.
EU939539	C2(1)	Not mentioned	Xu, Z., Ren, X., Liu, Y., Li, X., Bai, S., Zhong, Y., ... & Xu, D. (2011). Association of hepatitis B virus mutations in basal core promoter and precore regions with severity of liver disease: an investigation of 793 Chinese patients with mild and severe chronic hepatitis B and acute-on-chronic liver failure. Journal of gastroenterology, 46, 391-400.
EU939541	C2(1)	Not mentioned	Xu, Z., Ren, X., Liu, Y., Li, X., Bai, S., Zhong, Y., ... & Xu, D. (2011). Association of hepatitis B virus mutations in basal core promoter and precore regions with severity of liver disease: an investigation of 793 Chinese patients with mild and severe chronic hepatitis B and acute-on-chronic liver failure. Journal of gastroenterology, 46, 391-400.
EU939542	C2(1)	Not mentioned	Xu, Z., Ren, X., Liu, Y., Li, X., Bai, S., Zhong, Y., ... & Xu, D. (2011). Association of hepatitis B virus mutations in basal core promoter and precore regions with severity of liver disease: an investigation of 793 Chinese patients with mild and severe chronic hepatitis B and acute-on-chronic liver failure. Journal of gastroenterology, 46, 391-400.
EU939550	C2(1)	Not mentioned	Xu, Z., Ren, X., Liu, Y., Li, X., Bai, S., Zhong, Y., ... & Xu, D. (2011). Association of hepatitis B virus mutations in basal core promoter and precore regions with severity of liver disease: an investigation of 793 Chinese patients with mild and severe chronic hepatitis B and acute-on-chronic liver failure. Journal of gastroenterology, 46, 391-400.
EU939571	C2(1)	Not mentioned	Xu, Z., Ren, X., Liu, Y., Li, X., Bai, S., Zhong, Y., ... & Xu, D. (2011). Association of hepatitis B virus mutations in basal core promoter and precore regions with severity of liver disease: an investigation of 793 Chinese patients with mild and severe chronic hepatitis B and acute-on-chronic liver failure. Journal of gastroenterology, 46, 391-400.
EU939572	C2(1)	Not mentioned	Xu, Z., Ren, X., Liu, Y., Li, X., Bai, S., Zhong, Y., ... & Xu, D. (2011). Association of hepatitis B virus mutations in basal core promoter and precore regions with severity of liver disease: an investigation of 793 Chinese patients with mild and severe chronic hepatitis B and acute-on-chronic liver failure. Journal of gastroenterology, 46, 391-400.
EU939578	C2(1)	Not mentioned	Xu, Z., Ren, X., Liu, Y., Li, X., Bai, S., Zhong, Y., ... & Xu, D. (2011). Association of hepatitis B virus mutations in basal core promoter and precore regions with severity of liver disease: an investigation of 793 Chinese patients with mild and severe chronic hepatitis B and acute-on-chronic liver failure. Journal of gastroenterology, 46, 391-400.
EU939582	C2(1)	Not mentioned	Xu, Z., Ren, X., Liu, Y., Li, X., Bai, S., Zhong, Y., ... & Xu, D. (2011). Association of hepatitis B virus mutations in basal core promoter and precore regions with severity of liver disease: an investigation of 793 Chinese patients with mild and severe chronic hepatitis B and acute-on-chronic liver failure. Journal of gastroenterology, 46, 391-400.
EU939585	C2(1)	Not mentioned	Xu, Z., Ren, X., Liu, Y., Li, X., Bai, S., Zhong, Y., ... & Xu, D. (2011). Association of hepatitis B virus mutations in basal core promoter and precore regions with severity of liver disease: an investigation of 793 Chinese patients with mild and severe chronic hepatitis B and acute-on-chronic liver failure. Journal of gastroenterology, 46, 391-400.
EU939587	C2(1)	Not mentioned	Xu, Z., Ren, X., Liu, Y., Li, X., Bai, S., Zhong, Y., ... & Xu, D. (2011). Association of hepatitis B virus mutations in basal core promoter and precore regions with severity of liver disease: an investigation of 793 Chinese patients with mild and severe chronic hepatitis B and acute-on-chronic liver failure. Journal of gastroenterology, 46, 391-400.
EU939588	C2(1)	Not mentioned	Xu, Z., Ren, X., Liu, Y., Li, X., Bai, S., Zhong, Y., ... & Xu, D. (2011). Association of hepatitis B virus mutations in basal core promoter and precore regions with severity of liver disease: an investigation of 793 Chinese patients with mild and severe chronic hepatitis B and acute-on-chronic liver failure. Journal of gastroenterology, 46, 391-400.
EU939592	C2(1)	Not mentioned	Xu, Z., Ren, X., Liu, Y., Li, X., Bai, S., Zhong, Y., ... & Xu, D. (2011). Association of hepatitis B virus mutations in basal core promoter and precore regions with severity of liver disease: an investigation of 793 Chinese patients with mild and severe chronic hepatitis B and acute-on-chronic liver failure. Journal of gastroenterology, 46, 391-400.
EU939597	C2(1)	Not mentioned	Xu, Z., Ren, X., Liu, Y., Li, X., Bai, S., Zhong, Y., ... & Xu, D. (2011). Association of hepatitis B virus mutations in basal core promoter and precore regions with severity of liver disease: an investigation of 793 Chinese patients with mild and severe chronic hepatitis B and acute-on-chronic liver failure. Journal of gastroenterology, 46, 391-400.
EU939601	C2(1)	Not mentioned	Xu, Z., Ren, X., Liu, Y., Li, X., Bai, S., Zhong, Y., ... & Xu, D. (2011). Association of hepatitis B virus mutations in basal core promoter and precore regions with severity of liver disease: an investigation of 793 Chinese patients with mild and severe chronic hepatitis B and acute-on-chronic liver failure. Journal of gastroenterology, 46, 391-400.
EU939607	C2(1)	Not mentioned	Xu, Z., Ren, X., Liu, Y., Li, X., Bai, S., Zhong, Y., ... & Xu, D. (2011). Association of hepatitis B virus mutations in basal core promoter and precore regions with severity of liver disease: an investigation of 793 Chinese patients with mild and severe chronic hepatitis B and acute-on-chronic liver failure. Journal of gastroenterology, 46, 391-400.
EU939617	C2(1)	Not mentioned	Xu, Z., Ren, X., Liu, Y., Li, X., Bai, S., Zhong, Y., ... & Xu, D. (2011). Association of hepatitis B virus mutations in basal core promoter and precore regions with severity of liver disease: an investigation of 793 Chinese patients with mild and severe chronic hepatitis B and acute-on-chronic liver failure. Journal of gastroenterology, 46, 391-400.
EU939647	C2(1)	Not mentioned	Xu, Z., Ren, X., Liu, Y., Li, X., Bai, S., Zhong, Y., ... & Xu, D. (2011). Association of hepatitis B virus mutations in basal core promoter and precore regions with severity of liver disease: an investigation of 793 Chinese patients with mild and severe chronic hepatitis B and acute-on-chronic liver failure. Journal of gastroenterology, 46, 391-400.
EU939648	C2(1)	Not mentioned	Xu, Z., Ren, X., Liu, Y., Li, X., Bai, S., Zhong, Y., ... & Xu, D. (2011). Association of hepatitis B virus mutations in basal core promoter and precore regions with severity of liver disease: an investigation of 793 Chinese patients with mild and severe chronic hepatitis B and acute-on-chronic liver failure. Journal of gastroenterology, 46, 391-400.
EU939651	C2(1)	Not mentioned	Xu, Z., Ren, X., Liu, Y., Li, X., Bai, S., Zhong, Y., ... & Xu, D. (2011). Association of hepatitis B virus mutations in basal core promoter and precore regions with severity of liver disease: an investigation of 793 Chinese patients with mild and severe chronic hepatitis B and acute-on-chronic liver failure. Journal of gastroenterology, 46, 391-400.
EU939653	C2(1)	Not mentioned	Xu, Z., Ren, X., Liu, Y., Li, X., Bai, S., Zhong, Y., ... & Xu, D. (2011). Association of hepatitis B virus mutations in basal core promoter and precore regions with severity of liver disease: an investigation of 793 Chinese patients with mild and severe chronic hepatitis B and acute-on-chronic liver failure. Journal of gastroenterology, 46, 391-400.
FJ032346	C2(1)	unpublished
FJ386575	C2(1)	Not mentioned	Xu, Z., Ren, X., Liu, Y., Li, X., Bai, S., Zhong, Y., ... & Xu, D. (2011). Association of hepatitis B virus mutations in basal core promoter and precore regions with severity of liver disease: an investigation of 793 Chinese patients with mild and severe chronic hepatitis B and acute-on-chronic liver failure. Journal of gastroenterology, 46, 391-400.
FJ386576	C2(1)	Not mentioned	Xu, Z., Ren, X., Liu, Y., Li, X., Bai, S., Zhong, Y., ... & Xu, D. (2011). Association of hepatitis B virus mutations in basal core promoter and precore regions with severity of liver disease: an investigation of 793 Chinese patients with mild and severe chronic hepatitis B and acute-on-chronic liver failure. Journal of gastroenterology, 46, 391-400.
FJ386587	C2(1)	Not mentioned	Xu, Z., Ren, X., Liu, Y., Li, X., Bai, S., Zhong, Y., ... & Xu, D. (2011). Association of hepatitis B virus mutations in basal core promoter and precore regions with severity of liver disease: an investigation of 793 Chinese patients with mild and severe chronic hepatitis B and acute-on-chronic liver failure. Journal of gastroenterology, 46, 391-400.
FJ386596	C2(1)	Not mentioned	Xu, Z., Ren, X., Liu, Y., Li, X., Bai, S., Zhong, Y., ... & Xu, D. (2011). Association of hepatitis B virus mutations in basal core promoter and precore regions with severity of liver disease: an investigation of 793 Chinese patients with mild and severe chronic hepatitis B and acute-on-chronic liver failure. Journal of gastroenterology, 46, 391-400.
FJ386602	C2(1)	Not mentioned	Xu, Z., Ren, X., Liu, Y., Li, X., Bai, S., Zhong, Y., ... & Xu, D. (2011). Association of hepatitis B virus mutations in basal core promoter and precore regions with severity of liver disease: an investigation of 793 Chinese patients with mild and severe chronic hepatitis B and acute-on-chronic liver failure. Journal of gastroenterology, 46, 391-400.
FJ386603	C2(1)	Not mentioned	Xu, Z., Ren, X., Liu, Y., Li, X., Bai, S., Zhong, Y., ... & Xu, D. (2011). Association of hepatitis B virus mutations in basal core promoter and precore regions with severity of liver disease: an investigation of 793 Chinese patients with mild and severe chronic hepatitis B and acute-on-chronic liver failure. Journal of gastroenterology, 46, 391-400.
FJ386605	C2(1)	Not mentioned	Xu, Z., Ren, X., Liu, Y., Li, X., Bai, S., Zhong, Y., ... & Xu, D. (2011). Association of hepatitis B virus mutations in basal core promoter and precore regions with severity of liver disease: an investigation of 793 Chinese patients with mild and severe chronic hepatitis B and acute-on-chronic liver failure. Journal of gastroenterology, 46, 391-400.
FJ386607	C2(1)	Not mentioned	Xu, Z., Ren, X., Liu, Y., Li, X., Bai, S., Zhong, Y., ... & Xu, D. (2011). Association of hepatitis B virus mutations in basal core promoter and precore regions with severity of liver disease: an investigation of 793 Chinese patients with mild and severe chronic hepatitis B and acute-on-chronic liver failure. Journal of gastroenterology, 46, 391-400.
FJ386611	C2(1)	Not mentioned	Xu, Z., Ren, X., Liu, Y., Li, X., Bai, S., Zhong, Y., ... & Xu, D. (2011). Association of hepatitis B virus mutations in basal core promoter and precore regions with severity of liver disease: an investigation of 793 Chinese patients with mild and severe chronic hepatitis B and acute-on-chronic liver failure. Journal of gastroenterology, 46, 391-400.
FJ386624	C2(1)	Not mentioned	Xu, Z., Ren, X., Liu, Y., Li, X., Bai, S., Zhong, Y., ... & Xu, D. (2011). Association of hepatitis B virus mutations in basal core promoter and precore regions with severity of liver disease: an investigation of 793 Chinese patients with mild and severe chronic hepatitis B and acute-on-chronic liver failure. Journal of gastroenterology, 46, 391-400.
FJ386626	C2(1)	Not mentioned	Xu, Z., Ren, X., Liu, Y., Li, X., Bai, S., Zhong, Y., ... & Xu, D. (2011). Association of hepatitis B virus mutations in basal core promoter and precore regions with severity of liver disease: an investigation of 793 Chinese patients with mild and severe chronic hepatitis B and acute-on-chronic liver failure. Journal of gastroenterology, 46, 391-400.
FJ386627	C2(1)	Not mentioned	Xu, Z., Ren, X., Liu, Y., Li, X., Bai, S., Zhong, Y., ... & Xu, D. (2011). Association of hepatitis B virus mutations in basal core promoter and precore regions with severity of liver disease: an investigation of 793 Chinese patients with mild and severe chronic hepatitis B and acute-on-chronic liver failure. Journal of gastroenterology, 46, 391-400.
FJ386630	C2(1)	Not mentioned	Xu, Z., Ren, X., Liu, Y., Li, X., Bai, S., Zhong, Y., ... & Xu, D. (2011). Association of hepatitis B virus mutations in basal core promoter and precore regions with severity of liver disease: an investigation of 793 Chinese patients with mild and severe chronic hepatitis B and acute-on-chronic liver failure. Journal of gastroenterology, 46, 391-400.
FJ386631	C2(1)	Not mentioned	Xu, Z., Ren, X., Liu, Y., Li, X., Bai, S., Zhong, Y., ... & Xu, D. (2011). Association of hepatitis B virus mutations in basal core promoter and precore regions with severity of liver disease: an investigation of 793 Chinese patients with mild and severe chronic hepatitis B and acute-on-chronic liver failure. Journal of gastroenterology, 46, 391-400.
FJ386639	C2(1)	Not mentioned	Xu, Z., Ren, X., Liu, Y., Li, X., Bai, S., Zhong, Y., ... & Xu, D. (2011). Association of hepatitis B virus mutations in basal core promoter and precore regions with severity of liver disease: an investigation of 793 Chinese patients with mild and severe chronic hepatitis B and acute-on-chronic liver failure. Journal of gastroenterology, 46, 391-400.
FJ386652	C2(1)	Not mentioned	Xu, Z., Ren, X., Liu, Y., Li, X., Bai, S., Zhong, Y., ... & Xu, D. (2011). Association of hepatitis B virus mutations in basal core promoter and precore regions with severity of liver disease: an investigation of 793 Chinese patients with mild and severe chronic hepatitis B and acute-on-chronic liver failure. Journal of gastroenterology, 46, 391-400.
FJ386665	C2(1)	Not mentioned	Xu, Z., Ren, X., Liu, Y., Li, X., Bai, S., Zhong, Y., ... & Xu, D. (2011). Association of hepatitis B virus mutations in basal core promoter and precore regions with severity of liver disease: an investigation of 793 Chinese patients with mild and severe chronic hepatitis B and acute-on-chronic liver failure. Journal of gastroenterology, 46, 391-400.
FJ386671	C2(1)	Not mentioned	Xu, Z., Ren, X., Liu, Y., Li, X., Bai, S., Zhong, Y., ... & Xu, D. (2011). Association of hepatitis B virus mutations in basal core promoter and precore regions with severity of liver disease: an investigation of 793 Chinese patients with mild and severe chronic hepatitis B and acute-on-chronic liver failure. Journal of gastroenterology, 46, 391-400.
FJ386679	C2(1)	Not mentioned	Xu, Z., Ren, X., Liu, Y., Li, X., Bai, S., Zhong, Y., ... & Xu, D. (2011). Association of hepatitis B virus mutations in basal core promoter and precore regions with severity of liver disease: an investigation of 793 Chinese patients with mild and severe chronic hepatitis B and acute-on-chronic liver failure. Journal of gastroenterology, 46, 391-400.
FJ386685	C2(1)	Not mentioned	Xu, Z., Ren, X., Liu, Y., Li, X., Bai, S., Zhong, Y., ... & Xu, D. (2011). Association of hepatitis B virus mutations in basal core promoter and precore regions with severity of liver disease: an investigation of 793 Chinese patients with mild and severe chronic hepatitis B and acute-on-chronic liver failure. Journal of gastroenterology, 46, 391-400.
FJ562218	C2(1)	Not mentioned	Xu, Z., Ren, X., Liu, Y., Li, X., Bai, S., Zhong, Y., ... & Xu, D. (2011). Association of hepatitis B virus mutations in basal core promoter and precore regions with severity of liver disease: an investigation of 793 Chinese patients with mild and severe chronic hepatitis B and acute-on-chronic liver failure. Journal of gastroenterology, 46, 391-400.
FJ562221	C2(1)	Not mentioned	Xu, Z., Ren, X., Liu, Y., Li, X., Bai, S., Zhong, Y., ... & Xu, D. (2011). Association of hepatitis B virus mutations in basal core promoter and precore regions with severity of liver disease: an investigation of 793 Chinese patients with mild and severe chronic hepatitis B and acute-on-chronic liver failure. Journal of gastroenterology, 46, 391-400.
FJ562230	C2(1)	Not mentioned	Xu, Z., Ren, X., Liu, Y., Li, X., Bai, S., Zhong, Y., ... & Xu, D. (2011). Association of hepatitis B virus mutations in basal core promoter and precore regions with severity of liver disease: an investigation of 793 Chinese patients with mild and severe chronic hepatitis B and acute-on-chronic liver failure. Journal of gastroenterology, 46, 391-400.
FJ562232	C2(1)	Not mentioned	Xu, Z., Ren, X., Liu, Y., Li, X., Bai, S., Zhong, Y., ... & Xu, D. (2011). Association of hepatitis B virus mutations in basal core promoter and precore regions with severity of liver disease: an investigation of 793 Chinese patients with mild and severe chronic hepatitis B and acute-on-chronic liver failure. Journal of gastroenterology, 46, 391-400.
FJ562241	C2(1)	Not mentioned	Xu, Z., Ren, X., Liu, Y., Li, X., Bai, S., Zhong, Y., ... & Xu, D. (2011). Association of hepatitis B virus mutations in basal core promoter and precore regions with severity of liver disease: an investigation of 793 Chinese patients with mild and severe chronic hepatitis B and acute-on-chronic liver failure. Journal of gastroenterology, 46, 391-400.
FJ562243	C2(1)	Not mentioned	Xu, Z., Ren, X., Liu, Y., Li, X., Bai, S., Zhong, Y., ... & Xu, D. (2011). Association of hepatitis B virus mutations in basal core promoter and precore regions with severity of liver disease: an investigation of 793 Chinese patients with mild and severe chronic hepatitis B and acute-on-chronic liver failure. Journal of gastroenterology, 46, 391-400.
FJ562255	C2(1)	Not mentioned	Xu, Z., Ren, X., Liu, Y., Li, X., Bai, S., Zhong, Y., ... & Xu, D. (2011). Association of hepatitis B virus mutations in basal core promoter and precore regions with severity of liver disease: an investigation of 793 Chinese patients with mild and severe chronic hepatitis B and acute-on-chronic liver failure. Journal of gastroenterology, 46, 391-400.
FJ562264	C2(1)	Not mentioned	Xu, Z., Ren, X., Liu, Y., Li, X., Bai, S., Zhong, Y., ... & Xu, D. (2011). Association of hepatitis B virus mutations in basal core promoter and precore regions with severity of liver disease: an investigation of 793 Chinese patients with mild and severe chronic hepatitis B and acute-on-chronic liver failure. Journal of gastroenterology, 46, 391-400.
FJ562273	C2(1)	Not mentioned	Xu, Z., Ren, X., Liu, Y., Li, X., Bai, S., Zhong, Y., ... & Xu, D. (2011). Association of hepatitis B virus mutations in basal core promoter and precore regions with severity of liver disease: an investigation of 793 Chinese patients with mild and severe chronic hepatitis B and acute-on-chronic liver failure. Journal of gastroenterology, 46, 391-400.
FJ562276	C2(1)	Not mentioned	Xu, Z., Ren, X., Liu, Y., Li, X., Bai, S., Zhong, Y., ... & Xu, D. (2011). Association of hepatitis B virus mutations in basal core promoter and precore regions with severity of liver disease: an investigation of 793 Chinese patients with mild and severe chronic hepatitis B and acute-on-chronic liver failure. Journal of gastroenterology, 46, 391-400.
FJ562280	C2(1)	Not mentioned	Xu, Z., Ren, X., Liu, Y., Li, X., Bai, S., Zhong, Y., ... & Xu, D. (2011). Association of hepatitis B virus mutations in basal core promoter and precore regions with severity of liver disease: an investigation of 793 Chinese patients with mild and severe chronic hepatitis B and acute-on-chronic liver failure. Journal of gastroenterology, 46, 391-400.
FJ562284	C2(1)	Not mentioned	Xu, Z., Ren, X., Liu, Y., Li, X., Bai, S., Zhong, Y., ... & Xu, D. (2011). Association of hepatitis B virus mutations in basal core promoter and precore regions with severity of liver disease: an investigation of 793 Chinese patients with mild and severe chronic hepatitis B and acute-on-chronic liver failure. Journal of gastroenterology, 46, 391-400.
FJ562288	C2(1)	Not mentioned	Xu, Z., Ren, X., Liu, Y., Li, X., Bai, S., Zhong, Y., ... & Xu, D. (2011). Association of hepatitis B virus mutations in basal core promoter and precore regions with severity of liver disease: an investigation of 793 Chinese patients with mild and severe chronic hepatitis B and acute-on-chronic liver failure. Journal of gastroenterology, 46, 391-400.
FJ562299	C2(1)	Not mentioned	Xu, Z., Ren, X., Liu, Y., Li, X., Bai, S., Zhong, Y., ... & Xu, D. (2011). Association of hepatitis B virus mutations in basal core promoter and precore regions with severity of liver disease: an investigation of 793 Chinese patients with mild and severe chronic hepatitis B and acute-on-chronic liver failure. Journal of gastroenterology, 46, 391-400.
FJ562304	C2(1)	Not mentioned	Xu, Z., Ren, X., Liu, Y., Li, X., Bai, S., Zhong, Y., ... & Xu, D. (2011). Association of hepatitis B virus mutations in basal core promoter and precore regions with severity of liver disease: an investigation of 793 Chinese patients with mild and severe chronic hepatitis B and acute-on-chronic liver failure. Journal of gastroenterology, 46, 391-400.
FJ562306	C2(1)	Not mentioned	Xu, Z., Ren, X., Liu, Y., Li, X., Bai, S., Zhong, Y., ... & Xu, D. (2011). Association of hepatitis B virus mutations in basal core promoter and precore regions with severity of liver disease: an investigation of 793 Chinese patients with mild and severe chronic hepatitis B and acute-on-chronic liver failure. Journal of gastroenterology, 46, 391-400.
FJ562325	C2(1)	Not mentioned	Xu, Z., Ren, X., Liu, Y., Li, X., Bai, S., Zhong, Y., ... & Xu, D. (2011). Association of hepatitis B virus mutations in basal core promoter and precore regions with severity of liver disease: an investigation of 793 Chinese patients with mild and severe chronic hepatitis B and acute-on-chronic liver failure. Journal of gastroenterology, 46, 391-400.
FJ562330	C2(1)	Not mentioned	Xu, Z., Ren, X., Liu, Y., Li, X., Bai, S., Zhong, Y., ... & Xu, D. (2011). Association of hepatitis B virus mutations in basal core promoter and precore regions with severity of liver disease: an investigation of 793 Chinese patients with mild and severe chronic hepatitis B and acute-on-chronic liver failure. Journal of gastroenterology, 46, 391-400.
DQ089797	C2(1)	Not mentioned	Xu, Z., Ren, X., Liu, Y., Li, X., Bai, S., Zhong, Y., ... & Xu, D. (2011). Association of hepatitis B virus mutations in basal core promoter and precore regions with severity of liver disease: an investigation of 793 Chinese patients with mild and severe chronic hepatitis B and acute-on-chronic liver failure. Journal of gastroenterology, 46, 391-400.
HM750131	C2(1)	Treatment-naïve	Zhou, B., Xiao, L., Wang, Z., Chang, E. T., Chen, J., & Hou, J. (2011). Geographical and ethnic distribution of the HBV C/D recombinant on the Qinghai-Tibet Plateau. PLoS One, 6(4), e18708.
HM750134	C2(1)	Treatment-naïve	Zhou, B., Xiao, L., Wang, Z., Chang, E. T., Chen, J., & Hou, J. (2011). Geographical and ethnic distribution of the HBV C/D recombinant on the Qinghai-Tibet Plateau. PLoS One, 6(4), e18708.
HM750138	C2(1)	Treatment-naïve	Zhou, B., Xiao, L., Wang, Z., Chang, E. T., Chen, J., & Hou, J. (2011). Geographical and ethnic distribution of the HBV C/D recombinant on the Qinghai-Tibet Plateau. PLoS One, 6(4), e18708.
JQ027323	C2(1)	Not mentioned	Zhang, D., Dong, P., Zhang, K., Deng, L., Bach, C., Chen, W., ... & Zeng, C. (2012). Whole genome HBV deletion profiles and the accumulation of preS deletion mutant during antiviral treatment. BMC microbiology, 12(1), 1-10.
JQ040144	C2(1)	Not mentioned	Zhang, D., Dong, P., Zhang, K., Deng, L., Bach, C., Chen, W., ... & Zeng, C. (2012). Whole genome HBV deletion profiles and the accumulation of preS deletion mutant during antiviral treatment. BMC microbiology, 12(1), 1-10.
JQ040165	C2(1)	Not mentioned	Zhang, D., Dong, P., Zhang, K., Deng, L., Bach, C., Chen, W., ... & Zeng, C. (2012). Whole genome HBV deletion profiles and the accumulation of preS deletion mutant during antiviral treatment. BMC microbiology, 12(1), 1-10.
JQ688404	C2(1)	unpublished
JX026878	C2(1)	unpublished
JX429905	C2(1)	unpublished
JX661490	C2(1)	Not mentioned	Yu, X., Wang, J., Zhao, B., & Ghildyal, R. (2015). PARV4 co-infection is associated with disease progression in HBV patients in Shanghai. J. Med. Diagn. Meth, 4, 168.
KC774180	C2(1)	Not mentioned	Chen, X., Gao, J., Ji, Z., Zhang, W., Zhang, L., Xu, R., ... & Yan, Y. (2014). A description of the hepatitis B virus genomic background in a high-prevalence area in China. Virology journal, 11, 1-8.
KC774182	C2(1)	Not mentioned	Chen, X., Gao, J., Ji, Z., Zhang, W., Zhang, L., Xu, R., ... & Yan, Y. (2014). A description of the hepatitis B virus genomic background in a high-prevalence area in China. Virology journal, 11, 1-8.
KC774189	C2(1)	Not mentioned	Chen, X., Gao, J., Ji, Z., Zhang, W., Zhang, L., Xu, R., ... & Yan, Y. (2014). A description of the hepatitis B virus genomic background in a high-prevalence area in China. Virology journal, 11, 1-8.
KC774191	C2(1)	Not mentioned	Chen, X., Gao, J., Ji, Z., Zhang, W., Zhang, L., Xu, R., ... & Yan, Y. (2014). A description of the hepatitis B virus genomic background in a high-prevalence area in China. Virology journal, 11, 1-8.
KC774194	C2(1)	Not mentioned	Chen, X., Gao, J., Ji, Z., Zhang, W., Zhang, L., Xu, R., ... & Yan, Y. (2014). A description of the hepatitis B virus genomic background in a high-prevalence area in China. Virology journal, 11, 1-8.
KC774200	C2(1)	Not mentioned	Chen, X., Gao, J., Ji, Z., Zhang, W., Zhang, L., Xu, R., ... & Yan, Y. (2014). A description of the hepatitis B virus genomic background in a high-prevalence area in China. Virology journal, 11, 1-8.
KC774208	C2(1)	Not mentioned	Chen, X., Gao, J., Ji, Z., Zhang, W., Zhang, L., Xu, R., ... & Yan, Y. (2014). A description of the hepatitis B virus genomic background in a high-prevalence area in China. Virology journal, 11, 1-8.
KC774211	C2(1)	Not mentioned	Chen, X., Gao, J., Ji, Z., Zhang, W., Zhang, L., Xu, R., ... & Yan, Y. (2014). A description of the hepatitis B virus genomic background in a high-prevalence area in China. Virology journal, 11, 1-8.
KC774216	C2(1)	Not mentioned	Chen, X., Gao, J., Ji, Z., Zhang, W., Zhang, L., Xu, R., ... & Yan, Y. (2014). A description of the hepatitis B virus genomic background in a high-prevalence area in China. Virology journal, 11, 1-8.
KC774219	C2(1)	Not mentioned	Chen, X., Gao, J., Ji, Z., Zhang, W., Zhang, L., Xu, R., ... & Yan, Y. (2014). A description of the hepatitis B virus genomic background in a high-prevalence area in China. Virology journal, 11, 1-8.
KC774229	C2(1)	Not mentioned	Chen, X., Gao, J., Ji, Z., Zhang, W., Zhang, L., Xu, R., ... & Yan, Y. (2014). A description of the hepatitis B virus genomic background in a high-prevalence area in China. Virology journal, 11, 1-8.
KC774242	C2(1)	Not mentioned	Chen, X., Gao, J., Ji, Z., Zhang, W., Zhang, L., Xu, R., ... & Yan, Y. (2014). A description of the hepatitis B virus genomic background in a high-prevalence area in China. Virology journal, 11, 1-8.
KC774247	C2(1)	Not mentioned	Chen, X., Gao, J., Ji, Z., Zhang, W., Zhang, L., Xu, R., ... & Yan, Y. (2014). A description of the hepatitis B virus genomic background in a high-prevalence area in China. Virology journal, 11, 1-8.
KC774259	C2(1)	Not mentioned	Chen, X., Gao, J., Ji, Z., Zhang, W., Zhang, L., Xu, R., ... & Yan, Y. (2014). A description of the hepatitis B virus genomic background in a high-prevalence area in China. Virology journal, 11, 1-8.
KC774264	C2(1)	Not mentioned	Chen, X., Gao, J., Ji, Z., Zhang, W., Zhang, L., Xu, R., ... & Yan, Y. (2014). A description of the hepatitis B virus genomic background in a high-prevalence area in China. Virology journal, 11, 1-8.
KC774270	C2(1)	Not mentioned	Chen, X., Gao, J., Ji, Z., Zhang, W., Zhang, L., Xu, R., ... & Yan, Y. (2014). A description of the hepatitis B virus genomic background in a high-prevalence area in China. Virology journal, 11, 1-8.
KC774275	C2(1)	Not mentioned	Chen, X., Gao, J., Ji, Z., Zhang, W., Zhang, L., Xu, R., ... & Yan, Y. (2014). A description of the hepatitis B virus genomic background in a high-prevalence area in China. Virology journal, 11, 1-8.
KC774279	C2(1)	Not mentioned	Chen, X., Gao, J., Ji, Z., Zhang, W., Zhang, L., Xu, R., ... & Yan, Y. (2014). A description of the hepatitis B virus genomic background in a high-prevalence area in China. Virology journal, 11, 1-8.
KC774287	C2(1)	Not mentioned	Chen, X., Gao, J., Ji, Z., Zhang, W., Zhang, L., Xu, R., ... & Yan, Y. (2014). A description of the hepatitis B virus genomic background in a high-prevalence area in China. Virology journal, 11, 1-8.
KC774299	C2(1)	Not mentioned	Chen, X., Gao, J., Ji, Z., Zhang, W., Zhang, L., Xu, R., ... & Yan, Y. (2014). A description of the hepatitis B virus genomic background in a high-prevalence area in China. Virology journal, 11, 1-8.
KC774313	C2(1)	Not mentioned	Chen, X., Gao, J., Ji, Z., Zhang, W., Zhang, L., Xu, R., ... & Yan, Y. (2014). A description of the hepatitis B virus genomic background in a high-prevalence area in China. Virology journal, 11, 1-8.
KC774319	C2(1)	Not mentioned	Chen, X., Gao, J., Ji, Z., Zhang, W., Zhang, L., Xu, R., ... & Yan, Y. (2014). A description of the hepatitis B virus genomic background in a high-prevalence area in China. Virology journal, 11, 1-8.
KC774337	C2(1)	Not mentioned	Chen, X., Gao, J., Ji, Z., Zhang, W., Zhang, L., Xu, R., ... & Yan, Y. (2014). A description of the hepatitis B virus genomic background in a high-prevalence area in China. Virology journal, 11, 1-8.
KC774340	C2(1)	Not mentioned	Chen, X., Gao, J., Ji, Z., Zhang, W., Zhang, L., Xu, R., ... & Yan, Y. (2014). A description of the hepatitis B virus genomic background in a high-prevalence area in China. Virology journal, 11, 1-8.
KC774345	C2(1)	Not mentioned	Chen, X., Gao, J., Ji, Z., Zhang, W., Zhang, L., Xu, R., ... & Yan, Y. (2014). A description of the hepatitis B virus genomic background in a high-prevalence area in China. Virology journal, 11, 1-8.
KC774352	C2(1)	Not mentioned	Chen, X., Gao, J., Ji, Z., Zhang, W., Zhang, L., Xu, R., ... & Yan, Y. (2014). A description of the hepatitis B virus genomic background in a high-prevalence area in China. Virology journal, 11, 1-8.
KC774354	C2(1)	Not mentioned	Chen, X., Gao, J., Ji, Z., Zhang, W., Zhang, L., Xu, R., ... & Yan, Y. (2014). A description of the hepatitis B virus genomic background in a high-prevalence area in China. Virology journal, 11, 1-8.
KC774357	C2(1)	Not mentioned	Chen, X., Gao, J., Ji, Z., Zhang, W., Zhang, L., Xu, R., ... & Yan, Y. (2014). A description of the hepatitis B virus genomic background in a high-prevalence area in China. Virology journal, 11, 1-8.
KF485390	C2(1)	Not mentioned	Delfino, C. M., Gentile, E. A., Castillo, A. I., Cuestas, M. L., Pataccini, G., Cánepa, C., ... & Mathet, V. L. (2014). Hepatitis B virus and hepatitis D virus in blood donors from Argentina: circulation of HBsAg and reverse transcriptase mutants. Archives of virology, 159, 1109-1117.
KJ173295	C2(1)	Not mentioned	Li, Z., Xie, Z., Ni, H., Zhang, Q., Lu, W., Yin, J., ... & Cao, G. (2014). Mother-to-child transmission of hepatitis B virus: evolution of hepatocellular carcinoma-related viral mutations in the post-immunization era. Journal of Clinical Virology, 61(1), 47-54.
KJ173327	C2(1)	Not mentioned	Li, Z., Xie, Z., Ni, H., Zhang, Q., Lu, W., Yin, J., ... & Cao, G. (2014). Mother-to-child transmission of hepatitis B virus: evolution of hepatocellular carcinoma-related viral mutations in the post-immunization era. Journal of Clinical Virology, 61(1), 47-54.
KJ173440	C2(1)	Not mentioned	Li, Z., Xie, Z., Ni, H., Zhang, Q., Lu, W., Yin, J., ... & Cao, G. (2014). Mother-to-child transmission of hepatitis B virus: evolution of hepatocellular carcinoma-related viral mutations in the post-immunization era. Journal of Clinical Virology, 61(1), 47-54.
KJ598636	C2(1)	unpublished
KJ803765	C2(1)	Not mentioned	Suppiah, J., Zain, R. M., Bahari, N., Nawi, S. H., & Saat, Z. (2015). G1896A Precore mutation and association with HBeAg status, genotype and clinical status in patients with chronic hepatitis B. Hepatitis monthly, 15(10).
KM213037	C2(1)	unpublished
KR013784	C2(1)	LMV/ADV	Hao, R., Xiang, K., Peng, Y., Hou, J., Sun, J., Li, Y., ... & Li, T. (2015). Naturally occurring deletion/insertion mutations within HBV whole genome sequences in HBeAg-positive chronic hepatitis B patients are correlated with baseline serum HBsAg and HBeAg levels and might predict a shorter interval to HBeAg loss and seroconversion during antiviral treatment. Infection, Genetics and Evolution, 3…
KR013794	C2(1)	LMV/ADV	Hao, R., Xiang, K., Peng, Y., Hou, J., Sun, J., Li, Y., ... & Li, T. (2015). Naturally occurring deletion/insertion mutations within HBV whole genome sequences in HBeAg-positive chronic hepatitis B patients are correlated with baseline serum HBsAg and HBeAg levels and might predict a shorter interval to HBeAg loss and seroconversion during antiviral treatment. Infection, Genetics and Evolution, 3…
KR013868	C2(1)	LMV/ADV	Hao, R., Xiang, K., Peng, Y., Hou, J., Sun, J., Li, Y., ... & Li, T. (2015). Naturally occurring deletion/insertion mutations within HBV whole genome sequences in HBeAg-positive chronic hepatitis B patients are correlated with baseline serum HBsAg and HBeAg levels and might predict a shorter interval to HBeAg loss and seroconversion during antiviral treatment. Infection, Genetics and Evolution, 3…
KT284753	C2(1)	unpublished
KX276835	C2(1)	unpublished
KX276839	C2(1)	unpublished
KY363286	C2(1)	Not mentioned	Zhou, H., Gewaily, D., Ahn, S. H., Preskill, C., Wang, Y., Zong, L., ... & Tong, S. (2017). Sequence analysis and functional characterization of full-length hepatitis B virus genomes from Korean cirrhotic patients with or without liver cancer. Virus research, 235, 86-95.
KY470925	C2(1)	Treatment-naïve	Zhou, T. C., Li, X., Li, L., Li, X. F., Zhang, L., & Wei, J. (2017). Evolution of full-length genomes of HBV quasispecies in sera of patients with a coexistence of HBsAg and anti-HBs antibodies. Scientific reports, 7(1), 1-13.
LC279250	C2(1)	unpublished
LC279254	C2(1)	unpublished
MG893556	C2(1)	unpublished
MG893560	C2(1)	unpublished
FJ562333	C2(1)	Not mentioned	Xu, Z., Ren, X., Liu, Y., Li, X., Bai, S., Zhong, Y., ... & Xu, D. (2011). Association of hepatitis B virus mutations in basal core promoter and precore regions with severity of liver disease: an investigation of 793 Chinese patients with mild and severe chronic hepatitis B and acute-on-chronic liver failure. Journal of gastroenterology, 46, 391-400.
FJ562334	C2(1)	Not mentioned	Xu, Z., Ren, X., Liu, Y., Li, X., Bai, S., Zhong, Y., ... & Xu, D. (2011). Association of hepatitis B virus mutations in basal core promoter and precore regions with severity of liver disease: an investigation of 793 Chinese patients with mild and severe chronic hepatitis B and acute-on-chronic liver failure. Journal of gastroenterology, 46, 391-401.
FJ787443	C2(1)	unpublished
FJ787449	C2(1)	unpublished
FJ787457	C2(1)	unpublished
FJ787467	C2(1)	unpublished
FJ787469	C2(1)	unpublished
FJ787470	C2(1)	unpublished
FJ899765	C2(1)	unpublished
FJ899774	C2(1)	unpublished
FJ899783	C2(1)	unpublished
FJ899789	C2(1)	unpublished
GQ259588	C2(1)	unpublished
GQ377517	C2(1)	Treatment-naïve	Xu, Z., Liu, Y., Xu, T., Chen, L., Si, L., Wang, Y., ... & Xu, D. (2010). Acute hepatitis B infection associated with drug-resistant hepatitis B virus. Journal of Clinical Virology, 48(4), 270-274.
GQ377518	C2(1)	Treatment-naïve	Xu, Z., Liu, Y., Xu, T., Chen, L., Si, L., Wang, Y., ... & Xu, D. (2010). Acute hepatitis B infection associated with drug-resistant hepatitis B virus. Journal of Clinical Virology, 48(4), 270-274.
GQ377523	C2(1)	Treatment-naïve	Xu, Z., Liu, Y., Xu, T., Chen, L., Si, L., Wang, Y., ... & Xu, D. (2010). Acute hepatitis B infection associated with drug-resistant hepatitis B virus. Journal of Clinical Virology, 48(4), 270-274.
GQ377528	C2(1)	Treatment-naïve	Xu, Z., Liu, Y., Xu, T., Chen, L., Si, L., Wang, Y., ... & Xu, D. (2010). Acute hepatitis B infection associated with drug-resistant hepatitis B virus. Journal of Clinical Virology, 48(4), 270-274.
GQ377533	C2(1)	Treatment-naïve	Xu, Z., Liu, Y., Xu, T., Chen, L., Si, L., Wang, Y., ... & Xu, D. (2010). Acute hepatitis B infection associated with drug-resistant hepatitis B virus. Journal of Clinical Virology, 48(4), 270-274.
GQ377538	C2(1)	Treatment-naïve	Xu, Z., Liu, Y., Xu, T., Chen, L., Si, L., Wang, Y., ... & Xu, D. (2010). Acute hepatitis B infection associated with drug-resistant hepatitis B virus. Journal of Clinical Virology, 48(4), 270-274.
GQ377541	C2(1)	Treatment-naïve	Xu, Z., Liu, Y., Xu, T., Chen, L., Si, L., Wang, Y., ... & Xu, D. (2010). Acute hepatitis B infection associated with drug-resistant hepatitis B virus. Journal of Clinical Virology, 48(4), 270-274.
GQ377553	C2(1)	Treatment-naïve	Xu, Z., Liu, Y., Xu, T., Chen, L., Si, L., Wang, Y., ... & Xu, D. (2010). Acute hepatitis B infection associated with drug-resistant hepatitis B virus. Journal of Clinical Virology, 48(4), 270-274.
GQ377557	C2(1)	Treatment-naïve	Xu, Z., Liu, Y., Xu, T., Chen, L., Si, L., Wang, Y., ... & Xu, D. (2010). Acute hepatitis B infection associated with drug-resistant hepatitis B virus. Journal of Clinical Virology, 48(4), 270-274.
GQ377586	C2(1)	Treatment-naïve	Xu, Z., Liu, Y., Xu, T., Chen, L., Si, L., Wang, Y., ... & Xu, D. (2010). Acute hepatitis B infection associated with drug-resistant hepatitis B virus. Journal of Clinical Virology, 48(4), 270-274.
GQ377603	C2(1)	Treatment-naïve	Xu, Z., Liu, Y., Xu, T., Chen, L., Si, L., Wang, Y., ... & Xu, D. (2010). Acute hepatitis B infection associated with drug-resistant hepatitis B virus. Journal of Clinical Virology, 48(4), 270-274.
GQ377620	C2(1)	Treatment-naïve	Xu, Z., Liu, Y., Xu, T., Chen, L., Si, L., Wang, Y., ... & Xu, D. (2010). Acute hepatitis B infection associated with drug-resistant hepatitis B virus. Journal of Clinical Virology, 48(4), 270-274.
GQ377628	C2(1)	Treatment-naïve	Xu, Z., Liu, Y., Xu, T., Chen, L., Si, L., Wang, Y., ... & Xu, D. (2010). Acute hepatitis B infection associated with drug-resistant hepatitis B virus. Journal of Clinical Virology, 48(4), 270-274.
GQ475309	C2(1)	Treatment-naïve	Ahn, S. H., Yuen, L., Han, K. H., Littlejohn, M., Chang, H. Y., Damerow, H., ... & Revill, P. A. (2010). Molecular and clinical characteristics of hepatitis B virus in Korea. Journal of medical virology, 82(7), 1126-1134.
GQ475330	C2(1)	Treatment-naïve	Ahn, S. H., Yuen, L., Han, K. H., Littlejohn, M., Chang, H. Y., Damerow, H., ... & Revill, P. A. (2010). Molecular and clinical characteristics of hepatitis B virus in Korea. Journal of medical virology, 82(7), 1126-1134.
GQ475356	C2(1)	Treatment-naïve	Ahn, S. H., Yuen, L., Han, K. H., Littlejohn, M., Chang, H. Y., Damerow, H., ... & Revill, P. A. (2010). Molecular and clinical characteristics of hepatitis B virus in Korea. Journal of medical virology, 82(7), 1126-1134.
HM011465	C2(1)	Not mentioned	Chook, J. B., Ngeow, Y. F., Yap, S. F., Tan, T. C., & Mohamed, R. (2011). Combined use of wild‐type HBV precore and high serum iron marker as a potential tool for the prediction of cirrhosis in chronic Hepatitis B infection. Journal of medical virology, 83(4), 594-601.
HM011479	C2(1)	Not mentioned	Chook, J. B., Ngeow, Y. F., Yap, S. F., Tan, T. C., & Mohamed, R. (2011). Combined use of wild‐type HBV precore and high serum iron marker as a potential tool for the prediction of cirrhosis in chronic Hepatitis B infection. Journal of medical virology, 83(4), 594-601.
HM011500	C2(1)	Not mentioned	Chook, J. B., Ngeow, Y. F., Yap, S. F., Tan, T. C., & Mohamed, R. (2011). Combined use of wild‐type HBV precore and high serum iron marker as a potential tool for the prediction of cirrhosis in chronic Hepatitis B infection. Journal of medical virology, 83(4), 594-601.
HM750132	C2(1)	Treatment-naïve	Zhou, B., Xiao, L., Wang, Z., Chang, E. T., Chen, J., & Hou, J. (2011). Geographical and ethnic distribution of the HBV C/D recombinant on the Qinghai-Tibet Plateau. PLoS One, 6(4), e18708.
HM750136	C2(1)	Treatment-naïve	Zhou, B., Xiao, L., Wang, Z., Chang, E. T., Chen, J., & Hou, J. (2011). Geographical and ethnic distribution of the HBV C/D recombinant on the Qinghai-Tibet Plateau. PLoS One, 6(4), e18708.
JQ027322	C2(1)	Not mentioned	Chook, J. B., Ngeow, Y. F., Yap, S. F., Tan, T. C., & Mohamed, R. (2011). Combined use of wild‐type HBV precore and high serum iron marker as a potential tool for the prediction of cirrhosis in chronic Hepatitis B infection. Journal of medical virology, 83(4), 594-601.
JQ040141	C2(1)	Not mentioned	Zhang, D., Dong, P., Zhang, K., Deng, L., Bach, C., Chen, W., ... & Zeng, C. (2012). Whole genome HBV deletion profiles and the accumulation of preS deletion mutant during antiviral treatment. BMC microbiology, 12(1), 1-10.
JQ040151	C2(1)	Not mentioned	Zhang, D., Dong, P., Zhang, K., Deng, L., Bach, C., Chen, W., ... & Zeng, C. (2012). Whole genome HBV deletion profiles and the accumulation of preS deletion mutant during antiviral treatment. BMC microbiology, 12(1), 1-10.
JQ040166	C2(1)	Not mentioned	Zhang, D., Dong, P., Zhang, K., Deng, L., Bach, C., Chen, W., ... & Zeng, C. (2012). Whole genome HBV deletion profiles and the accumulation of preS deletion mutant during antiviral treatment. BMC microbiology, 12(1), 1-10.
JX026877	C2(1)	unpublished
JX026888	C2(1)	unpublished
JX504542	C2(1)	unpublished
JX661491	C2(1)	Not mentioned	Yu, X., Wang, J., Zhao, B., & Ghildyal, R. (2015). PARV4 co-infection is associated with disease progression in HBV patients in Shanghai. J. Med. Diagn. Meth, 4, 168.
KC774181	C2(1)	Treatment-naïve	Chen, X., Gao, J., Ji, Z., Zhang, W., Zhang, L., Xu, R., ... & Yan, Y. (2014). A description of the hepatitis B virus genomic background in a high-prevalence area in China. Virology journal, 11, 1-8.
KC774187	C2(1)	Treatment-naïve	Chen, X., Gao, J., Ji, Z., Zhang, W., Zhang, L., Xu, R., ... & Yan, Y. (2014). A description of the hepatitis B virus genomic background in a high-prevalence area in China. Virology journal, 11, 1-8.
KC774190	C2(1)	Treatment-naïve	Chen, X., Gao, J., Ji, Z., Zhang, W., Zhang, L., Xu, R., ... & Yan, Y. (2014). A description of the hepatitis B virus genomic background in a high-prevalence area in China. Virology journal, 11, 1-8.
KC774192	C2(1)	Treatment-naïve	Chen, X., Gao, J., Ji, Z., Zhang, W., Zhang, L., Xu, R., ... & Yan, Y. (2014). A description of the hepatitis B virus genomic background in a high-prevalence area in China. Virology journal, 11, 1-8.
KC774196	C2(1)	Treatment-naïve	Chen, X., Gao, J., Ji, Z., Zhang, W., Zhang, L., Xu, R., ... & Yan, Y. (2014). A description of the hepatitis B virus genomic background in a high-prevalence area in China. Virology journal, 11, 1-8.
KC774205	C2(1)	Treatment-naïve	Chen, X., Gao, J., Ji, Z., Zhang, W., Zhang, L., Xu, R., ... & Yan, Y. (2014). A description of the hepatitis B virus genomic background in a high-prevalence area in China. Virology journal, 11, 1-8.
KC774209	C2(1)	Treatment-naïve	Chen, X., Gao, J., Ji, Z., Zhang, W., Zhang, L., Xu, R., ... & Yan, Y. (2014). A description of the hepatitis B virus genomic background in a high-prevalence area in China. Virology journal, 11, 1-8.
KC774214	C2(1)	Treatment-naïve	Chen, X., Gao, J., Ji, Z., Zhang, W., Zhang, L., Xu, R., ... & Yan, Y. (2014). A description of the hepatitis B virus genomic background in a high-prevalence area in China. Virology journal, 11, 1-8.
KC774217	C2(1)	Treatment-naïve	Chen, X., Gao, J., Ji, Z., Zhang, W., Zhang, L., Xu, R., ... & Yan, Y. (2014). A description of the hepatitis B virus genomic background in a high-prevalence area in China. Virology journal, 11, 1-8.
KC774225	C2(1)	Treatment-naïve	Chen, X., Gao, J., Ji, Z., Zhang, W., Zhang, L., Xu, R., ... & Yan, Y. (2014). A description of the hepatitis B virus genomic background in a high-prevalence area in China. Virology journal, 11, 1-8.
KC774240	C2(1)	Treatment-naïve	Chen, X., Gao, J., Ji, Z., Zhang, W., Zhang, L., Xu, R., ... & Yan, Y. (2014). A description of the hepatitis B virus genomic background in a high-prevalence area in China. Virology journal, 11, 1-8.
KC774244	C2(1)	Treatment-naïve	Chen, X., Gao, J., Ji, Z., Zhang, W., Zhang, L., Xu, R., ... & Yan, Y. (2014). A description of the hepatitis B virus genomic background in a high-prevalence area in China. Virology journal, 11, 1-8.
KC774255	C2(1)	Treatment-naïve	Chen, X., Gao, J., Ji, Z., Zhang, W., Zhang, L., Xu, R., ... & Yan, Y. (2014). A description of the hepatitis B virus genomic background in a high-prevalence area in China. Virology journal, 11, 1-8.
KC774261	C2(1)	Treatment-naïve	Chen, X., Gao, J., Ji, Z., Zhang, W., Zhang, L., Xu, R., ... & Yan, Y. (2014). A description of the hepatitis B virus genomic background in a high-prevalence area in China. Virology journal, 11, 1-8.
KC774269	C2(1)	Treatment-naïve	Chen, X., Gao, J., Ji, Z., Zhang, W., Zhang, L., Xu, R., ... & Yan, Y. (2014). A description of the hepatitis B virus genomic background in a high-prevalence area in China. Virology journal, 11, 1-8.
KC774274	C2(1)	Treatment-naïve	Chen, X., Gao, J., Ji, Z., Zhang, W., Zhang, L., Xu, R., ... & Yan, Y. (2014). A description of the hepatitis B virus genomic background in a high-prevalence area in China. Virology journal, 11, 1-8.
KC774277	C2(1)	Treatment-naïve	Chen, X., Gao, J., Ji, Z., Zhang, W., Zhang, L., Xu, R., ... & Yan, Y. (2014). A description of the hepatitis B virus genomic background in a high-prevalence area in China. Virology journal, 11, 1-8.
KC774284	C2(1)	Treatment-naïve	Chen, X., Gao, J., Ji, Z., Zhang, W., Zhang, L., Xu, R., ... & Yan, Y. (2014). A description of the hepatitis B virus genomic background in a high-prevalence area in China. Virology journal, 11, 1-8.
KC774289	C2(1)	Treatment-naïve	Chen, X., Gao, J., Ji, Z., Zhang, W., Zhang, L., Xu, R., ... & Yan, Y. (2014). A description of the hepatitis B virus genomic background in a high-prevalence area in China. Virology journal, 11, 1-8.
KC774309	C2(1)	Treatment-naïve	Chen, X., Gao, J., Ji, Z., Zhang, W., Zhang, L., Xu, R., ... & Yan, Y. (2014). A description of the hepatitis B virus genomic background in a high-prevalence area in China. Virology journal, 11, 1-8.
KC774316	C2(1)	Treatment-naïve	Chen, X., Gao, J., Ji, Z., Zhang, W., Zhang, L., Xu, R., ... & Yan, Y. (2014). A description of the hepatitis B virus genomic background in a high-prevalence area in China. Virology journal, 11, 1-8.
KC774334	C2(1)	Treatment-naïve	Chen, X., Gao, J., Ji, Z., Zhang, W., Zhang, L., Xu, R., ... & Yan, Y. (2014). A description of the hepatitis B virus genomic background in a high-prevalence area in China. Virology journal, 11, 1-8.
KC774338	C2(1)	Treatment-naïve	Chen, X., Gao, J., Ji, Z., Zhang, W., Zhang, L., Xu, R., ... & Yan, Y. (2014). A description of the hepatitis B virus genomic background in a high-prevalence area in China. Virology journal, 11, 1-8.
KC774343	C2(1)	Treatment-naïve	Chen, X., Gao, J., Ji, Z., Zhang, W., Zhang, L., Xu, R., ... & Yan, Y. (2014). A description of the hepatitis B virus genomic background in a high-prevalence area in China. Virology journal, 11, 1-8.
KC774348	C2(1)	Treatment-naïve	Chen, X., Gao, J., Ji, Z., Zhang, W., Zhang, L., Xu, R., ... & Yan, Y. (2014). A description of the hepatitis B virus genomic background in a high-prevalence area in China. Virology journal, 11, 1-8.
KC774353	C2(1)	Treatment-naïve	Chen, X., Gao, J., Ji, Z., Zhang, W., Zhang, L., Xu, R., ... & Yan, Y. (2014). A description of the hepatitis B virus genomic background in a high-prevalence area in China. Virology journal, 11, 1-8.
KC774356	C2(1)	Treatment-naïve	Chen, X., Gao, J., Ji, Z., Zhang, W., Zhang, L., Xu, R., ... & Yan, Y. (2014). A description of the hepatitis B virus genomic background in a high-prevalence area in China. Virology journal, 11, 1-8.
KF214655	C2(1)	Treatment-naïve	Haldipur, B. P., Walimbe, A. M., & Arankalle, V. A. (2014). Circulation of genotype-I hepatitis B virus in the primitive tribes of Arunachal Pradesh in early sixties and molecular evolution of genotype-I. Infection, Genetics and Evolution, 27, 366-374.
KJ173283	C2(1)	Not mentioned	Li, Z., Xie, Z., Ni, H., Zhang, Q., Lu, W., Yin, J., ... & Cao, G. (2014). Mother-to-child transmission of hepatitis B virus: evolution of hepatocellular carcinoma-related viral mutations in the post-immunization era. Journal of Clinical Virology, 61(1), 47-54.
KJ173296	C2(1)	Not mentioned	Li, Z., Xie, Z., Ni, H., Zhang, Q., Lu, W., Yin, J., ... & Cao, G. (2014). Mother-to-child transmission of hepatitis B virus: evolution of hepatocellular carcinoma-related viral mutations in the post-immunization era. Journal of Clinical Virology, 61(1), 47-54.
KJ173393	C2(1)	Not mentioned	Li, Z., Xie, Z., Ni, H., Zhang, Q., Lu, W., Yin, J., ... & Cao, G. (2014). Mother-to-child transmission of hepatitis B virus: evolution of hepatocellular carcinoma-related viral mutations in the post-immunization era. Journal of Clinical Virology, 61(1), 47-54.
KJ410510	C2(1)	Not mentioned	Li, Z., Xie, Z., Ni, H., Zhang, Q., Lu, W., Yin, J., ... & Cao, G. (2014). Mother-to-child transmission of hepatitis B virus: evolution of hepatocellular carcinoma-related viral mutations in the post-immunization era. Journal of Clinical Virology, 61(1), 47-54.
KJ803762	C2(1)	Not mentioned	Li, Z., Xie, Z., Ni, H., Zhang, Q., Lu, W., Yin, J., ... & Cao, G. (2014). Mother-to-child transmission of hepatitis B virus: evolution of hepatocellular carcinoma-related viral mutations in the post-immunization era. Journal of Clinical Virology, 61(1), 47-54.
KJ803769	C2(1)	Not mentioned	Li, Z., Xie, Z., Ni, H., Zhang, Q., Lu, W., Yin, J., ... & Cao, G. (2014). Mother-to-child transmission of hepatitis B virus: evolution of hepatocellular carcinoma-related viral mutations in the post-immunization era. Journal of Clinical Virology, 61(1), 47-54.
KR013762	C2(1)	LMV/ADV	Hao, R., Xiang, K., Peng, Y., Hou, J., Sun, J., Li, Y., ... & Li, T. (2015). Naturally occurring deletion/insertion mutations within HBV whole genome sequences in HBeAg-positive chronic hepatitis B patients are correlated with baseline serum HBsAg and HBeAg levels and might predict a shorter interval to HBeAg loss and seroconversion during antiviral treatment. Infection, Genetics and Evolution, 3…
KR013791	C2(1)	LMV/ADV	Hao, R., Xiang, K., Peng, Y., Hou, J., Sun, J., Li, Y., ... & Li, T. (2015). Naturally occurring deletion/insertion mutations within HBV whole genome sequences in HBeAg-positive chronic hepatitis B patients are correlated with baseline serum HBsAg and HBeAg levels and might predict a shorter interval to HBeAg loss and seroconversion during antiviral treatment. Infection, Genetics and Evolution, 3…
KR013850	C2(1)	LMV/ADV	Hao, R., Xiang, K., Peng, Y., Hou, J., Sun, J., Li, Y., ... & Li, T. (2015). Naturally occurring deletion/insertion mutations within HBV whole genome sequences in HBeAg-positive chronic hepatitis B patients are correlated with baseline serum HBsAg and HBeAg levels and might predict a shorter interval to HBeAg loss and seroconversion during antiviral treatment. Infection, Genetics and Evolution, 3…
KR819180	C2(1)	unpublished
KT284756	C2(1)	unpublished
KX276838	C2(1)	unpublished
KY022423	C2(1)	Treatment-naïve	unpublished	An HBV whole genome sequence from a treatment naive chronic hepatitis B patient with liver cirrhosis (genotype C2)
KY470889	C2(1)	Treatment-naïve	Zhou, T. C., Li, X., Li, L., Li, X. F., Zhang, L., & Wei, J. (2017). Evolution of full-length genomes of HBV quasispecies in sera of patients with a coexistence of HBsAg and anti-HBs antibodies. Scientific reports, 7(1), 1-13.
LC279245	C2(1)	unpublished
LC279252	C2(1)	unpublished
MG826124	C2(1)	Treatment-naïve	Feng, Y., Ran, J., Feng, Y. M., Miao, J., Zhao, Y., Jia, Y., ... & Xia, X. (2020). Genetic diversity of hepatitis B virus in Yunnan, China: identification of novel subgenotype C17, an intergenotypic B/I recombinant, and B/C recombinants. Journal of General Virology, 101(9), 972-981.
MG893557	C2(1)	unpublished
X04615	C2(1)	unpublished
AY206389	C2(1)	unpublished

## Sheet: C2(2)
Name	subgenotype	treatment	reference
AB014362	C2(2)	not mentioned	Takahashi, K., Akahane, Y., Hino, K., Ohta, Y., & Mishiro, S. (1998). Hepatitis B virus genomic sequence in the circulation of hepatocellular carcinoma patients: comparative analysis of 40 full-length isolates. Archives of virology, 143, 2313-2326.
AB014369	C2(2)	not mentioned	Takahashi, K., Akahane, Y., Hino, K., Ohta, Y., & Mishiro, S. (1998). Hepatitis B virus genomic sequence in the circulation of hepatocellular carcinoma patients: comparative analysis of 40 full-length isolates. Archives of virology, 143, 2313-2326.
AB014371	C2(2)	not mentioned	Takahashi, K., Akahane, Y., Hino, K., Ohta, Y., & Mishiro, S. (1998). Hepatitis B virus genomic sequence in the circulation of hepatocellular carcinoma patients: comparative analysis of 40 full-length isolates. Archives of virology, 143, 2313-2326.
AB014380	C2(2)	not mentioned	Takahashi, K., Akahane, Y., Hino, K., Ohta, Y., & Mishiro, S. (1998). Hepatitis B virus genomic sequence in the circulation of hepatocellular carcinoma patients: comparative analysis of 40 full-length isolates. Archives of virology, 143, 2313-2326.
AB014381	C2(2)	not mentioned	Takahashi, K., Akahane, Y., Hino, K., Ohta, Y., & Mishiro, S. (1998). Hepatitis B virus genomic sequence in the circulation of hepatocellular carcinoma patients: comparative analysis of 40 full-length isolates. Archives of virology, 143, 2313-2326.
AB014382	C2(2)	not mentioned	Takahashi, K., Akahane, Y., Hino, K., Ohta, Y., & Mishiro, S. (1998). Hepatitis B virus genomic sequence in the circulation of hepatocellular carcinoma patients: comparative analysis of 40 full-length isolates. Archives of virology, 143, 2313-2326.
AB014383	C2(2)	not mentioned	Takahashi, K., Akahane, Y., Hino, K., Ohta, Y., & Mishiro, S. (1998). Hepatitis B virus genomic sequence in the circulation of hepatocellular carcinoma patients: comparative analysis of 40 full-length isolates. Archives of virology, 143, 2313-2326.
AB014384	C2(2)	not mentioned	Takahashi, K., Akahane, Y., Hino, K., Ohta, Y., & Mishiro, S. (1998). Hepatitis B virus genomic sequence in the circulation of hepatocellular carcinoma patients: comparative analysis of 40 full-length isolates. Archives of virology, 143, 2313-2326.
AB014385	C2(2)	not mentioned	Takahashi, K., Akahane, Y., Hino, K., Ohta, Y., & Mishiro, S. (1998). Hepatitis B virus genomic sequence in the circulation of hepatocellular carcinoma patients: comparative analysis of 40 full-length isolates. Archives of virology, 143, 2313-2326.
AB014391	C2(2)	not mentioned	Takahashi, K., Akahane, Y., Hino, K., Ohta, Y., & Mishiro, S. (1998). Hepatitis B virus genomic sequence in the circulation of hepatocellular carcinoma patients: comparative analysis of 40 full-length isolates. Archives of virology, 143, 2313-2326.
AB014392	C2(2)	not mentioned	Takahashi, K., Akahane, Y., Hino, K., Ohta, Y., & Mishiro, S. (1998). Hepatitis B virus genomic sequence in the circulation of hepatocellular carcinoma patients: comparative analysis of 40 full-length isolates. Archives of virology, 143, 2313-2326.
AB014393	C2(2)	not mentioned	Takahashi, K., Akahane, Y., Hino, K., Ohta, Y., & Mishiro, S. (1998). Hepatitis B virus genomic sequence in the circulation of hepatocellular carcinoma patients: comparative analysis of 40 full-length isolates. Archives of virology, 143, 2313-2326.
AB014396	C2(2)	not mentioned	Takahashi, K., Akahane, Y., Hino, K., Ohta, Y., & Mishiro, S. (1998). Hepatitis B virus genomic sequence in the circulation of hepatocellular carcinoma patients: comparative analysis of 40 full-length isolates. Archives of virology, 143, 2313-2326.
AB014399	C2(2)	not mentioned	Takahashi, K., Akahane, Y., Hino, K., Ohta, Y., & Mishiro, S. (1998). Hepatitis B virus genomic sequence in the circulation of hepatocellular carcinoma patients: comparative analysis of 40 full-length isolates. Archives of virology, 143, 2313-2326.
AB050018	C2(2)	unpublished
AB111120	C2(2)	not mentioned	Tanaka, Y., Yeo, A. E., Orito, E., Ito, K., Hirashima, N., Ide, T., ... & Mizokami, M. (2004). Prognostic indicators of breakthrough hepatitis during lamivudine monotherapy for chronic hepatitis B virus infection. Journal of gastroenterology, 39(8), 769.
AB195952	C2(2)	treatment-naive	Horiike, N., Duong, T. N., Michitaka, K., Joko, K., Hiasa, Y., Konishi, I., ... & Onji, M. (2007). Characteristics of lamivudine‐resistant hepatitis B virus (HBV) strains with and without breakthrough hepatitis in patients with chronic hepatitis B evaluated by serial HBV full‐genome sequences. Journal of medical virology, 79(7), 911-918.
AB198080	C2(2)	treatment-naive	Sun, X., Rokuhara, A., Tanaka, E., Gad, A., Mutou, H., Matsumoto, A., ... & Kiyosawa, K. (2005). Nucleotide mutations associated with hepatitis B e antigen negativity. Journal of medical virology, 76(2), 170-175.
AB198083	C2(2)	treatment-naive	Sun, X., Rokuhara, A., Tanaka, E., Gad, A., Mutou, H., Matsumoto, A., ... & Kiyosawa, K. (2005). Nucleotide mutations associated with hepatitis B e antigen negativity. Journal of medical virology, 76(2), 170-175.
AB205123	C2(2)	unpublished
AB299858	C2(2)	treatment-naive	Kato, H., Monma-Ohtaki, J., Nakamura, M., Nishi, Y., Ohyama, M., Maeno, Y., ... & Nagao, M. (2008). A fatal case of acute hepatitis B developed in a toluene abuser. Clinical Journal of Gastroenterology, 1, 64-68.
AB367414	C2(2)	LMV/ADV	Ohkawa, K., Takehara, T., Kato, M., Deguchi, M., Kagita, M., Hikita, H., ... & Hayashi, N. (2008). Supportive role played by precore and preS2 genomic changes in the establishment of lamivudine-resistant hepatitis B virus. Journal of Infectious Diseases, 198(8), 1150-1158.
AB367434	C2(2)	LMV/ADV	Ohkawa, K., Takehara, T., Kato, M., Deguchi, M., Kagita, M., Hikita, H., ... & Hayashi, N. (2008). Supportive role played by precore and preS2 genomic changes in the establishment of lamivudine-resistant hepatitis B virus. Journal of Infectious Diseases, 198(8), 1150-1159.
AB670249	C2(2)	treatment-naive	Tatsukawa, M., Takaki, A., Shiraha, H., Koike, K., Iwasaki, Y., Kobashi, H., ... & Yamamoto, K. (2011). Hepatitis B virus core promoter mutations G1613A and C1653T are significantly associated with hepatocellular carcinoma in genotype C HBV-infected patients. BMC cancer, 11(1), 1-9.
AB670261	C2(2)	treatment-naive	Tatsukawa, M., Takaki, A., Shiraha, H., Koike, K., Iwasaki, Y., Kobashi, H., ... & Yamamoto, K. (2011). Hepatitis B virus core promoter mutations G1613A and C1653T are significantly associated with hepatocellular carcinoma in genotype C HBV-infected patients. BMC cancer, 11(1), 1-9.
AB670276	C2(2)	treatment-naive	Tatsukawa, M., Takaki, A., Shiraha, H., Koike, K., Iwasaki, Y., Kobashi, H., ... & Yamamoto, K. (2011). Hepatitis B virus core promoter mutations G1613A and C1653T are significantly associated with hepatocellular carcinoma in genotype C HBV-infected patients. BMC cancer, 11(1), 1-9.
AB670282	C2(2)	treatment-naive	Tatsukawa, M., Takaki, A., Shiraha, H., Koike, K., Iwasaki, Y., Kobashi, H., ... & Yamamoto, K. (2011). Hepatitis B virus core promoter mutations G1613A and C1653T are significantly associated with hepatocellular carcinoma in genotype C HBV-infected patients. BMC cancer, 11(1), 1-9.
AB670311	C2(2)	treatment-naive	Tatsukawa, M., Takaki, A., Shiraha, H., Koike, K., Iwasaki, Y., Kobashi, H., ... & Yamamoto, K. (2011). Hepatitis B virus core promoter mutations G1613A and C1653T are significantly associated with hepatocellular carcinoma in genotype C HBV-infected patients. BMC cancer, 11(1), 1-9.
AB697502	C2(2)	not mentioned	Fujisaki, S., Yokomaku, Y., Shiino, T., Koibuchi, T., Hattori, J., Ibe, S., ... & Sugiura, W. (2011). Outbreak of infections by hepatitis B virus genotype A and transmission of genetic drug resistance in patients coinfected with HIV-1 in Japan. Journal of Clinical Microbiology, 49(3), 1017-1024.
AB900099	C2(2)	unpublished
AF182802	C2(2)	not mentioned	Lin, X., Qian, G. S., Lu, P. X., Wu, L., & Wen, Y. M. (2001). Full‐length genomic analysis of hepatitis B virus isolates in a patient progressing from hepatitis to hepatocellular carcinoma. Journal of medical virology, 64(3), 299-304.
AF363961	C2(2)	not mentioned	Jing, D., Jin, L., Shuangshuang, S., Jingkun, H., Jun, C., Qinhuan, W., ... & Li, L. (2002). The study on quasispecies of hepatitis B virus (HBV): HBV genome as an example. Jie Fang jun yi xue za zhi, 27(2), 116-118.
AF411412	C2(2)	not mentioned	Lin, X., Ma, Z. M., Yao, X., Zhang, Y. P., & Wen, Y. M. (2002). Replication efficiency and sequence analysis of full‐length hepatitis B virus isolates from hepatocellular carcinoma tissues. International journal of cancer, 102(5), 487-491.
AF458665	C2(2)	unpublished
AF533983	C2(2)	unpublished
AY066028	C2(2)	unpublished
AY206381	C2(2)	unpublished
AY206392	C2(2)	unpublished
AY220699	C2(2)	LMV	Zhang, J. M., Yao, X., Wang, Y. X., Liu, F., Ma, Z. M., Weng, X. H., & Wen, Y. M. (2005). High replicative full‐length lamivudine‐resistant hepatitis B virus isolated during acute exacerbations. Journal of medical virology, 77(2), 203-208.
AY306136	C2(2)	unpublished
D23681	C2(2)	interferon alpha	Horikita, M., Itoh, S., Yamamoto, K., Shibayama, T., Tsuda, F., & Okamoto, H. (1994). Differences in the entire nucleotide sequence between hepatitis B virus genomes from carriers positive for antibody to hepatitis B e antigen with and without active disease. Journal of Medical Virology, 44(1), 96-103.
D23684	C2(2)	not mentioned	Horikita, M., Itoh, S., Yamamoto, K., Shibayama, T., Tsuda, F., & Okamoto, H. (1994). Differences in the entire nucleotide sequence between hepatitis B virus genomes from carriers positive for antibody to hepatitis B e antigen with and without active disease. Journal of Medical Virology, 44(1), 96-103.
DQ089799	C2(2)	not mentioned	Chan, H. L., Tsui, S. K., Tse, C. H., Ng, E. Y., Au, T. C., Yuen, L., ... & Sung, J. J. (2005). Epidemiological and virological characteristics of 2 subgroups of hepatitis B virus genotype C. Journal of Infectious Diseases, 191(12), 2022-2032.
DQ922649	C2(2)	unpublished
DQ922650	C2(2)	unpublished
DQ922651	C2(2)	unpublished
DQ975273	C2(2)	unpublished
EU439015	C2(2)	unpublished
EU522068	C2(2)	unpublished
EU554536	C2(2)	unpublished
EU554542	C2(2)	unpublished
EU570073	C2(2)	unpublished
EU579443	C2(2)	unpublished
EU589336	C2(2)	unpublished
EU717215	C2(2)	unpublished
EU796069	C2(2)	unpublished
EU871969	C2(2)	unpublished
EU871973	C2(2)	unpublished
EU871974	C2(2)	unpublished
EU871976	C2(2)	unpublished
EU871977	C2(2)	unpublished
EU871982	C2(2)	unpublished
EU871998	C2(2)	unpublished
EU872000	C2(2)	unpublished
EU916210	C2(2)	treatment-naive	Fang, Y., Teng, X., Xu, W. Z., Li, D., Zhao, H. W., Fu, L. J., ... & Gu, H. X. (2009). Molecular characterization and functional analysis of occult hepatitis B virus infection in Chinese patients infected with genotype C. Journal of medical virology, 81(5), 826-835.
EU916233	C2(2)	treatment-naive	Fang, Y., Teng, X., Xu, W. Z., Li, D., Zhao, H. W., Fu, L. J., ... & Gu, H. X. (2009). Molecular characterization and functional analysis of occult hepatitis B virus infection in Chinese patients infected with genotype C. Journal of medical virology, 81(5), 826-835.
EU919168	C2(2)	unpublished
EU919169	C2(2)	unpublished
EU939543	C2(2)	not mentioned	Xu, Z., Ren, X., Liu, Y., Li, X., Bai, S., Zhong, Y., ... & Xu, D. (2011). Association of hepatitis B virus mutations in basal core promoter and precore regions with severity of liver disease: an investigation of 793 Chinese patients with mild and severe chronic hepatitis B and acute-on-chronic liver failure. Journal of gastroenterology, 46, 391-400.
EU939544	C2(2)	not mentioned	Xu, Z., Ren, X., Liu, Y., Li, X., Bai, S., Zhong, Y., ... & Xu, D. (2011). Association of hepatitis B virus mutations in basal core promoter and precore regions with severity of liver disease: an investigation of 793 Chinese patients with mild and severe chronic hepatitis B and acute-on-chronic liver failure. Journal of gastroenterology, 46, 391-400.
EU939545	C2(2)	not mentioned	Xu, Z., Ren, X., Liu, Y., Li, X., Bai, S., Zhong, Y., ... & Xu, D. (2011). Association of hepatitis B virus mutations in basal core promoter and precore regions with severity of liver disease: an investigation of 793 Chinese patients with mild and severe chronic hepatitis B and acute-on-chronic liver failure. Journal of gastroenterology, 46, 391-400.
EU939546	C2(2)	not mentioned	Xu, Z., Ren, X., Liu, Y., Li, X., Bai, S., Zhong, Y., ... & Xu, D. (2011). Association of hepatitis B virus mutations in basal core promoter and precore regions with severity of liver disease: an investigation of 793 Chinese patients with mild and severe chronic hepatitis B and acute-on-chronic liver failure. Journal of gastroenterology, 46, 391-400.
EU939561	C2(2)	not mentioned	Xu, Z., Ren, X., Liu, Y., Li, X., Bai, S., Zhong, Y., ... & Xu, D. (2011). Association of hepatitis B virus mutations in basal core promoter and precore regions with severity of liver disease: an investigation of 793 Chinese patients with mild and severe chronic hepatitis B and acute-on-chronic liver failure. Journal of gastroenterology, 46, 391-400.
EU939562	C2(2)	not mentioned	Xu, Z., Ren, X., Liu, Y., Li, X., Bai, S., Zhong, Y., ... & Xu, D. (2011). Association of hepatitis B virus mutations in basal core promoter and precore regions with severity of liver disease: an investigation of 793 Chinese patients with mild and severe chronic hepatitis B and acute-on-chronic liver failure. Journal of gastroenterology, 46, 391-400.
EU939564	C2(2)	not mentioned	Xu, Z., Ren, X., Liu, Y., Li, X., Bai, S., Zhong, Y., ... & Xu, D. (2011). Association of hepatitis B virus mutations in basal core promoter and precore regions with severity of liver disease: an investigation of 793 Chinese patients with mild and severe chronic hepatitis B and acute-on-chronic liver failure. Journal of gastroenterology, 46, 391-400.
EU939567	C2(2)	not mentioned	Xu, Z., Ren, X., Liu, Y., Li, X., Bai, S., Zhong, Y., ... & Xu, D. (2011). Association of hepatitis B virus mutations in basal core promoter and precore regions with severity of liver disease: an investigation of 793 Chinese patients with mild and severe chronic hepatitis B and acute-on-chronic liver failure. Journal of gastroenterology, 46, 391-400.
EU939568	C2(2)	not mentioned	Xu, Z., Ren, X., Liu, Y., Li, X., Bai, S., Zhong, Y., ... & Xu, D. (2011). Association of hepatitis B virus mutations in basal core promoter and precore regions with severity of liver disease: an investigation of 793 Chinese patients with mild and severe chronic hepatitis B and acute-on-chronic liver failure. Journal of gastroenterology, 46, 391-400.
EU939570	C2(2)	not mentioned	Xu, Z., Ren, X., Liu, Y., Li, X., Bai, S., Zhong, Y., ... & Xu, D. (2011). Association of hepatitis B virus mutations in basal core promoter and precore regions with severity of liver disease: an investigation of 793 Chinese patients with mild and severe chronic hepatitis B and acute-on-chronic liver failure. Journal of gastroenterology, 46, 391-400.
EU939590	C2(2)	not mentioned	Xu, Z., Ren, X., Liu, Y., Li, X., Bai, S., Zhong, Y., ... & Xu, D. (2011). Association of hepatitis B virus mutations in basal core promoter and precore regions with severity of liver disease: an investigation of 793 Chinese patients with mild and severe chronic hepatitis B and acute-on-chronic liver failure. Journal of gastroenterology, 46, 391-400.
EU939594	C2(2)	not mentioned	Xu, Z., Ren, X., Liu, Y., Li, X., Bai, S., Zhong, Y., ... & Xu, D. (2011). Association of hepatitis B virus mutations in basal core promoter and precore regions with severity of liver disease: an investigation of 793 Chinese patients with mild and severe chronic hepatitis B and acute-on-chronic liver failure. Journal of gastroenterology, 46, 391-400.
EU939595	C2(2)	not mentioned	Xu, Z., Ren, X., Liu, Y., Li, X., Bai, S., Zhong, Y., ... & Xu, D. (2011). Association of hepatitis B virus mutations in basal core promoter and precore regions with severity of liver disease: an investigation of 793 Chinese patients with mild and severe chronic hepatitis B and acute-on-chronic liver failure. Journal of gastroenterology, 46, 391-400.
EU939596	C2(2)	not mentioned	Xu, Z., Ren, X., Liu, Y., Li, X., Bai, S., Zhong, Y., ... & Xu, D. (2011). Association of hepatitis B virus mutations in basal core promoter and precore regions with severity of liver disease: an investigation of 793 Chinese patients with mild and severe chronic hepatitis B and acute-on-chronic liver failure. Journal of gastroenterology, 46, 391-400.
EU939600	C2(2)	not mentioned	Xu, Z., Ren, X., Liu, Y., Li, X., Bai, S., Zhong, Y., ... & Xu, D. (2011). Association of hepatitis B virus mutations in basal core promoter and precore regions with severity of liver disease: an investigation of 793 Chinese patients with mild and severe chronic hepatitis B and acute-on-chronic liver failure. Journal of gastroenterology, 46, 391-400.
EU939603	C2(2)	not mentioned	Xu, Z., Ren, X., Liu, Y., Li, X., Bai, S., Zhong, Y., ... & Xu, D. (2011). Association of hepatitis B virus mutations in basal core promoter and precore regions with severity of liver disease: an investigation of 793 Chinese patients with mild and severe chronic hepatitis B and acute-on-chronic liver failure. Journal of gastroenterology, 46, 391-400.
EU939605	C2(2)	not mentioned	Xu, Z., Ren, X., Liu, Y., Li, X., Bai, S., Zhong, Y., ... & Xu, D. (2011). Association of hepatitis B virus mutations in basal core promoter and precore regions with severity of liver disease: an investigation of 793 Chinese patients with mild and severe chronic hepatitis B and acute-on-chronic liver failure. Journal of gastroenterology, 46, 391-400.
EU939609	C2(2)	not mentioned	Xu, Z., Ren, X., Liu, Y., Li, X., Bai, S., Zhong, Y., ... & Xu, D. (2011). Association of hepatitis B virus mutations in basal core promoter and precore regions with severity of liver disease: an investigation of 793 Chinese patients with mild and severe chronic hepatitis B and acute-on-chronic liver failure. Journal of gastroenterology, 46, 391-400.
EU939610	C2(2)	not mentioned	Xu, Z., Ren, X., Liu, Y., Li, X., Bai, S., Zhong, Y., ... & Xu, D. (2011). Association of hepatitis B virus mutations in basal core promoter and precore regions with severity of liver disease: an investigation of 793 Chinese patients with mild and severe chronic hepatitis B and acute-on-chronic liver failure. Journal of gastroenterology, 46, 391-400.
EU939611	C2(2)	not mentioned	Xu, Z., Ren, X., Liu, Y., Li, X., Bai, S., Zhong, Y., ... & Xu, D. (2011). Association of hepatitis B virus mutations in basal core promoter and precore regions with severity of liver disease: an investigation of 793 Chinese patients with mild and severe chronic hepatitis B and acute-on-chronic liver failure. Journal of gastroenterology, 46, 391-400.
EU939613	C2(2)	not mentioned	Xu, Z., Ren, X., Liu, Y., Li, X., Bai, S., Zhong, Y., ... & Xu, D. (2011). Association of hepatitis B virus mutations in basal core promoter and precore regions with severity of liver disease: an investigation of 793 Chinese patients with mild and severe chronic hepatitis B and acute-on-chronic liver failure. Journal of gastroenterology, 46, 391-400.
EU939614	C2(2)	not mentioned	Xu, Z., Ren, X., Liu, Y., Li, X., Bai, S., Zhong, Y., ... & Xu, D. (2011). Association of hepatitis B virus mutations in basal core promoter and precore regions with severity of liver disease: an investigation of 793 Chinese patients with mild and severe chronic hepatitis B and acute-on-chronic liver failure. Journal of gastroenterology, 46, 391-400.
EU939618	C2(2)	not mentioned	Xu, Z., Ren, X., Liu, Y., Li, X., Bai, S., Zhong, Y., ... & Xu, D. (2011). Association of hepatitis B virus mutations in basal core promoter and precore regions with severity of liver disease: an investigation of 793 Chinese patients with mild and severe chronic hepatitis B and acute-on-chronic liver failure. Journal of gastroenterology, 46, 391-400.
EU939640	C2(2)	not mentioned	Xu, Z., Ren, X., Liu, Y., Li, X., Bai, S., Zhong, Y., ... & Xu, D. (2011). Association of hepatitis B virus mutations in basal core promoter and precore regions with severity of liver disease: an investigation of 793 Chinese patients with mild and severe chronic hepatitis B and acute-on-chronic liver failure. Journal of gastroenterology, 46, 391-400.
EU939644	C2(2)	not mentioned	Xu, Z., Ren, X., Liu, Y., Li, X., Bai, S., Zhong, Y., ... & Xu, D. (2011). Association of hepatitis B virus mutations in basal core promoter and precore regions with severity of liver disease: an investigation of 793 Chinese patients with mild and severe chronic hepatitis B and acute-on-chronic liver failure. Journal of gastroenterology, 46, 391-400.
EU939655	C2(2)	not mentioned	Xu, Z., Ren, X., Liu, Y., Li, X., Bai, S., Zhong, Y., ... & Xu, D. (2011). Association of hepatitis B virus mutations in basal core promoter and precore regions with severity of liver disease: an investigation of 793 Chinese patients with mild and severe chronic hepatitis B and acute-on-chronic liver failure. Journal of gastroenterology, 46, 391-400.
EU939657	C2(2)	not mentioned	Xu, Z., Ren, X., Liu, Y., Li, X., Bai, S., Zhong, Y., ... & Xu, D. (2011). Association of hepatitis B virus mutations in basal core promoter and precore regions with severity of liver disease: an investigation of 793 Chinese patients with mild and severe chronic hepatitis B and acute-on-chronic liver failure. Journal of gastroenterology, 46, 391-400.
EU939659	C2(2)	not mentioned	Xu, Z., Ren, X., Liu, Y., Li, X., Bai, S., Zhong, Y., ... & Xu, D. (2011). Association of hepatitis B virus mutations in basal core promoter and precore regions with severity of liver disease: an investigation of 793 Chinese patients with mild and severe chronic hepatitis B and acute-on-chronic liver failure. Journal of gastroenterology, 46, 391-400.
FJ032334	C2(2)	unpublished
FJ032339	C2(2)	unpublished
FJ032341	C2(2)	unpublished
FJ032355	C2(2)	unpublished
FJ032361	C2(2)	unpublished
FJ386577	C2(2)	not mentioned	Xu, Z., Ren, X., Liu, Y., Li, X., Bai, S., Zhong, Y., ... & Xu, D. (2011). Association of hepatitis B virus mutations in basal core promoter and precore regions with severity of liver disease: an investigation of 793 Chinese patients with mild and severe chronic hepatitis B and acute-on-chronic liver failure. Journal of gastroenterology, 46, 391-400.
FJ386591	C2(2)	not mentioned	Xu, Z., Ren, X., Liu, Y., Li, X., Bai, S., Zhong, Y., ... & Xu, D. (2011). Association of hepatitis B virus mutations in basal core promoter and precore regions with severity of liver disease: an investigation of 793 Chinese patients with mild and severe chronic hepatitis B and acute-on-chronic liver failure. Journal of gastroenterology, 46, 391-400.
FJ386597	C2(2)	not mentioned	Xu, Z., Ren, X., Liu, Y., Li, X., Bai, S., Zhong, Y., ... & Xu, D. (2011). Association of hepatitis B virus mutations in basal core promoter and precore regions with severity of liver disease: an investigation of 793 Chinese patients with mild and severe chronic hepatitis B and acute-on-chronic liver failure. Journal of gastroenterology, 46, 391-400.
FJ386598	C2(2)	not mentioned	Xu, Z., Ren, X., Liu, Y., Li, X., Bai, S., Zhong, Y., ... & Xu, D. (2011). Association of hepatitis B virus mutations in basal core promoter and precore regions with severity of liver disease: an investigation of 793 Chinese patients with mild and severe chronic hepatitis B and acute-on-chronic liver failure. Journal of gastroenterology, 46, 391-400.
FJ386609	C2(2)	not mentioned	Xu, Z., Ren, X., Liu, Y., Li, X., Bai, S., Zhong, Y., ... & Xu, D. (2011). Association of hepatitis B virus mutations in basal core promoter and precore regions with severity of liver disease: an investigation of 793 Chinese patients with mild and severe chronic hepatitis B and acute-on-chronic liver failure. Journal of gastroenterology, 46, 391-400.
FJ386612	C2(2)	not mentioned	Xu, Z., Ren, X., Liu, Y., Li, X., Bai, S., Zhong, Y., ... & Xu, D. (2011). Association of hepatitis B virus mutations in basal core promoter and precore regions with severity of liver disease: an investigation of 793 Chinese patients with mild and severe chronic hepatitis B and acute-on-chronic liver failure. Journal of gastroenterology, 46, 391-400.
FJ386618	C2(2)	not mentioned	Xu, Z., Ren, X., Liu, Y., Li, X., Bai, S., Zhong, Y., ... & Xu, D. (2011). Association of hepatitis B virus mutations in basal core promoter and precore regions with severity of liver disease: an investigation of 793 Chinese patients with mild and severe chronic hepatitis B and acute-on-chronic liver failure. Journal of gastroenterology, 46, 391-400.
FJ386632	C2(2)	not mentioned	Xu, Z., Ren, X., Liu, Y., Li, X., Bai, S., Zhong, Y., ... & Xu, D. (2011). Association of hepatitis B virus mutations in basal core promoter and precore regions with severity of liver disease: an investigation of 793 Chinese patients with mild and severe chronic hepatitis B and acute-on-chronic liver failure. Journal of gastroenterology, 46, 391-400.
FJ386644	C2(2)	not mentioned	Xu, Z., Ren, X., Liu, Y., Li, X., Bai, S., Zhong, Y., ... & Xu, D. (2011). Association of hepatitis B virus mutations in basal core promoter and precore regions with severity of liver disease: an investigation of 793 Chinese patients with mild and severe chronic hepatitis B and acute-on-chronic liver failure. Journal of gastroenterology, 46, 391-400.
FJ386653	C2(2)	not mentioned	Xu, Z., Ren, X., Liu, Y., Li, X., Bai, S., Zhong, Y., ... & Xu, D. (2011). Association of hepatitis B virus mutations in basal core promoter and precore regions with severity of liver disease: an investigation of 793 Chinese patients with mild and severe chronic hepatitis B and acute-on-chronic liver failure. Journal of gastroenterology, 46, 391-400.
FJ386657	C2(2)	not mentioned	Xu, Z., Ren, X., Liu, Y., Li, X., Bai, S., Zhong, Y., ... & Xu, D. (2011). Association of hepatitis B virus mutations in basal core promoter and precore regions with severity of liver disease: an investigation of 793 Chinese patients with mild and severe chronic hepatitis B and acute-on-chronic liver failure. Journal of gastroenterology, 46, 391-400.
FJ386659	C2(2)	not mentioned	Xu, Z., Ren, X., Liu, Y., Li, X., Bai, S., Zhong, Y., ... & Xu, D. (2011). Association of hepatitis B virus mutations in basal core promoter and precore regions with severity of liver disease: an investigation of 793 Chinese patients with mild and severe chronic hepatitis B and acute-on-chronic liver failure. Journal of gastroenterology, 46, 391-400.
FJ386661	C2(2)	not mentioned	Xu, Z., Ren, X., Liu, Y., Li, X., Bai, S., Zhong, Y., ... & Xu, D. (2011). Association of hepatitis B virus mutations in basal core promoter and precore regions with severity of liver disease: an investigation of 793 Chinese patients with mild and severe chronic hepatitis B and acute-on-chronic liver failure. Journal of gastroenterology, 46, 391-400.
FJ386662	C2(2)	not mentioned	Xu, Z., Ren, X., Liu, Y., Li, X., Bai, S., Zhong, Y., ... & Xu, D. (2011). Association of hepatitis B virus mutations in basal core promoter and precore regions with severity of liver disease: an investigation of 793 Chinese patients with mild and severe chronic hepatitis B and acute-on-chronic liver failure. Journal of gastroenterology, 46, 391-400.
FJ386670	C2(2)	not mentioned	Xu, Z., Ren, X., Liu, Y., Li, X., Bai, S., Zhong, Y., ... & Xu, D. (2011). Association of hepatitis B virus mutations in basal core promoter and precore regions with severity of liver disease: an investigation of 793 Chinese patients with mild and severe chronic hepatitis B and acute-on-chronic liver failure. Journal of gastroenterology, 46, 391-400.
FJ386673	C2(2)	not mentioned	Xu, Z., Ren, X., Liu, Y., Li, X., Bai, S., Zhong, Y., ... & Xu, D. (2011). Association of hepatitis B virus mutations in basal core promoter and precore regions with severity of liver disease: an investigation of 793 Chinese patients with mild and severe chronic hepatitis B and acute-on-chronic liver failure. Journal of gastroenterology, 46, 391-400.
FJ518813	C2(2)	ADV
FJ562228	C2(2)	not mentioned	Xu, Z., Ren, X., Liu, Y., Li, X., Bai, S., Zhong, Y., ... & Xu, D. (2011). Association of hepatitis B virus mutations in basal core promoter and precore regions with severity of liver disease: an investigation of 793 Chinese patients with mild and severe chronic hepatitis B and acute-on-chronic liver failure. Journal of gastroenterology, 46, 391-400.
FJ562235	C2(2)	not mentioned	Xu, Z., Ren, X., Liu, Y., Li, X., Bai, S., Zhong, Y., ... & Xu, D. (2011). Association of hepatitis B virus mutations in basal core promoter and precore regions with severity of liver disease: an investigation of 793 Chinese patients with mild and severe chronic hepatitis B and acute-on-chronic liver failure. Journal of gastroenterology, 46, 391-400.
FJ562238	C2(2)	not mentioned	Xu, Z., Ren, X., Liu, Y., Li, X., Bai, S., Zhong, Y., ... & Xu, D. (2011). Association of hepatitis B virus mutations in basal core promoter and precore regions with severity of liver disease: an investigation of 793 Chinese patients with mild and severe chronic hepatitis B and acute-on-chronic liver failure. Journal of gastroenterology, 46, 391-400.
FJ562239	C2(2)	not mentioned	Xu, Z., Ren, X., Liu, Y., Li, X., Bai, S., Zhong, Y., ... & Xu, D. (2011). Association of hepatitis B virus mutations in basal core promoter and precore regions with severity of liver disease: an investigation of 793 Chinese patients with mild and severe chronic hepatitis B and acute-on-chronic liver failure. Journal of gastroenterology, 46, 391-400.
FJ562248	C2(2)	not mentioned	Xu, Z., Ren, X., Liu, Y., Li, X., Bai, S., Zhong, Y., ... & Xu, D. (2011). Association of hepatitis B virus mutations in basal core promoter and precore regions with severity of liver disease: an investigation of 793 Chinese patients with mild and severe chronic hepatitis B and acute-on-chronic liver failure. Journal of gastroenterology, 46, 391-400.
FJ562249	C2(2)	not mentioned	Xu, Z., Ren, X., Liu, Y., Li, X., Bai, S., Zhong, Y., ... & Xu, D. (2011). Association of hepatitis B virus mutations in basal core promoter and precore regions with severity of liver disease: an investigation of 793 Chinese patients with mild and severe chronic hepatitis B and acute-on-chronic liver failure. Journal of gastroenterology, 46, 391-400.
FJ562251	C2(2)	not mentioned	Xu, Z., Ren, X., Liu, Y., Li, X., Bai, S., Zhong, Y., ... & Xu, D. (2011). Association of hepatitis B virus mutations in basal core promoter and precore regions with severity of liver disease: an investigation of 793 Chinese patients with mild and severe chronic hepatitis B and acute-on-chronic liver failure. Journal of gastroenterology, 46, 391-400.
FJ562252	C2(2)	not mentioned	Xu, Z., Ren, X., Liu, Y., Li, X., Bai, S., Zhong, Y., ... & Xu, D. (2011). Association of hepatitis B virus mutations in basal core promoter and precore regions with severity of liver disease: an investigation of 793 Chinese patients with mild and severe chronic hepatitis B and acute-on-chronic liver failure. Journal of gastroenterology, 46, 391-400.
FJ562258	C2(2)	not mentioned	Xu, Z., Ren, X., Liu, Y., Li, X., Bai, S., Zhong, Y., ... & Xu, D. (2011). Association of hepatitis B virus mutations in basal core promoter and precore regions with severity of liver disease: an investigation of 793 Chinese patients with mild and severe chronic hepatitis B and acute-on-chronic liver failure. Journal of gastroenterology, 46, 391-400.
FJ562265	C2(2)	not mentioned	Xu, Z., Ren, X., Liu, Y., Li, X., Bai, S., Zhong, Y., ... & Xu, D. (2011). Association of hepatitis B virus mutations in basal core promoter and precore regions with severity of liver disease: an investigation of 793 Chinese patients with mild and severe chronic hepatitis B and acute-on-chronic liver failure. Journal of gastroenterology, 46, 391-400.
FJ562266	C2(2)	not mentioned	Xu, Z., Ren, X., Liu, Y., Li, X., Bai, S., Zhong, Y., ... & Xu, D. (2011). Association of hepatitis B virus mutations in basal core promoter and precore regions with severity of liver disease: an investigation of 793 Chinese patients with mild and severe chronic hepatitis B and acute-on-chronic liver failure. Journal of gastroenterology, 46, 391-400.
FJ562269	C2(2)	not mentioned	Xu, Z., Ren, X., Liu, Y., Li, X., Bai, S., Zhong, Y., ... & Xu, D. (2011). Association of hepatitis B virus mutations in basal core promoter and precore regions with severity of liver disease: an investigation of 793 Chinese patients with mild and severe chronic hepatitis B and acute-on-chronic liver failure. Journal of gastroenterology, 46, 391-400.
FJ562272	C2(2)	not mentioned	Xu, Z., Ren, X., Liu, Y., Li, X., Bai, S., Zhong, Y., ... & Xu, D. (2011). Association of hepatitis B virus mutations in basal core promoter and precore regions with severity of liver disease: an investigation of 793 Chinese patients with mild and severe chronic hepatitis B and acute-on-chronic liver failure. Journal of gastroenterology, 46, 391-400.
FJ562279	C2(2)	not mentioned	Xu, Z., Ren, X., Liu, Y., Li, X., Bai, S., Zhong, Y., ... & Xu, D. (2011). Association of hepatitis B virus mutations in basal core promoter and precore regions with severity of liver disease: an investigation of 793 Chinese patients with mild and severe chronic hepatitis B and acute-on-chronic liver failure. Journal of gastroenterology, 46, 391-400.
FJ562281	C2(2)	not mentioned	Xu, Z., Ren, X., Liu, Y., Li, X., Bai, S., Zhong, Y., ... & Xu, D. (2011). Association of hepatitis B virus mutations in basal core promoter and precore regions with severity of liver disease: an investigation of 793 Chinese patients with mild and severe chronic hepatitis B and acute-on-chronic liver failure. Journal of gastroenterology, 46, 391-400.
FJ562293	C2(2)	not mentioned	Xu, Z., Ren, X., Liu, Y., Li, X., Bai, S., Zhong, Y., ... & Xu, D. (2011). Association of hepatitis B virus mutations in basal core promoter and precore regions with severity of liver disease: an investigation of 793 Chinese patients with mild and severe chronic hepatitis B and acute-on-chronic liver failure. Journal of gastroenterology, 46, 391-400.
FJ562324	C2(2)	not mentioned	Xu, Z., Ren, X., Liu, Y., Li, X., Bai, S., Zhong, Y., ... & Xu, D. (2011). Association of hepatitis B virus mutations in basal core promoter and precore regions with severity of liver disease: an investigation of 793 Chinese patients with mild and severe chronic hepatitis B and acute-on-chronic liver failure. Journal of gastroenterology, 46, 391-400.
FJ562327	C2(2)	not mentioned	Xu, Z., Ren, X., Liu, Y., Li, X., Bai, S., Zhong, Y., ... & Xu, D. (2011). Association of hepatitis B virus mutations in basal core promoter and precore regions with severity of liver disease: an investigation of 793 Chinese patients with mild and severe chronic hepatitis B and acute-on-chronic liver failure. Journal of gastroenterology, 46, 391-400.
FJ562329	C2(2)	not mentioned	Xu, Z., Ren, X., Liu, Y., Li, X., Bai, S., Zhong, Y., ... & Xu, D. (2011). Association of hepatitis B virus mutations in basal core promoter and precore regions with severity of liver disease: an investigation of 793 Chinese patients with mild and severe chronic hepatitis B and acute-on-chronic liver failure. Journal of gastroenterology, 46, 391-400.
FJ562335	C2(2)	not mentioned	Xu, Z., Ren, X., Liu, Y., Li, X., Bai, S., Zhong, Y., ... & Xu, D. (2011). Association of hepatitis B virus mutations in basal core promoter and precore regions with severity of liver disease: an investigation of 793 Chinese patients with mild and severe chronic hepatitis B and acute-on-chronic liver failure. Journal of gastroenterology, 46, 391-400.
FJ562337	C2(2)	not mentioned	Xu, Z., Ren, X., Liu, Y., Li, X., Bai, S., Zhong, Y., ... & Xu, D. (2011). Association of hepatitis B virus mutations in basal core promoter and precore regions with severity of liver disease: an investigation of 793 Chinese patients with mild and severe chronic hepatitis B and acute-on-chronic liver failure. Journal of gastroenterology, 46, 391-400.
FJ787437	C2(2)	unpublished
FJ787441	C2(2)	unpublished
FJ787452	C2(2)	unpublished
FJ787453	C2(2)	unpublished
FJ787455	C2(2)	unpublished
FJ787462	C2(2)	unpublished
FJ787486	C2(2)	unpublished
FJ899769	C2(2)	unpublished
FJ899777	C2(2)	unpublished
GQ377521	C2(2)	treatment-naive	Xu, Z., Liu, Y., Xu, T., Chen, L., Si, L., Wang, Y., ... & Xu, D. (2010). Acute hepatitis B infection associated with drug-resistant hepatitis B virus. Journal of Clinical Virology, 48(4), 270-274.
GQ377524	C2(2)	treatment-naive	Xu, Z., Liu, Y., Xu, T., Chen, L., Si, L., Wang, Y., ... & Xu, D. (2010). Acute hepatitis B infection associated with drug-resistant hepatitis B virus. Journal of Clinical Virology, 48(4), 270-274.
GQ377526	C2(2)	treatment-naive	Xu, Z., Liu, Y., Xu, T., Chen, L., Si, L., Wang, Y., ... & Xu, D. (2010). Acute hepatitis B infection associated with drug-resistant hepatitis B virus. Journal of Clinical Virology, 48(4), 270-274.
GQ377551	C2(2)	treatment-naive	Xu, Z., Liu, Y., Xu, T., Chen, L., Si, L., Wang, Y., ... & Xu, D. (2010). Acute hepatitis B infection associated with drug-resistant hepatitis B virus. Journal of Clinical Virology, 48(4), 270-274.
GQ377552	C2(2)	treatment-naive	Xu, Z., Liu, Y., Xu, T., Chen, L., Si, L., Wang, Y., ... & Xu, D. (2010). Acute hepatitis B infection associated with drug-resistant hepatitis B virus. Journal of Clinical Virology, 48(4), 270-274.
GQ377575	C2(2)	treatment-naive	Xu, Z., Liu, Y., Xu, T., Chen, L., Si, L., Wang, Y., ... & Xu, D. (2010). Acute hepatitis B infection associated with drug-resistant hepatitis B virus. Journal of Clinical Virology, 48(4), 270-274.
GQ377580	C2(2)	treatment-naive	Xu, Z., Liu, Y., Xu, T., Chen, L., Si, L., Wang, Y., ... & Xu, D. (2010). Acute hepatitis B infection associated with drug-resistant hepatitis B virus. Journal of Clinical Virology, 48(4), 270-274.
GQ377599	C2(2)	treatment-naive	Xu, Z., Liu, Y., Xu, T., Chen, L., Si, L., Wang, Y., ... & Xu, D. (2010). Acute hepatitis B infection associated with drug-resistant hepatitis B virus. Journal of Clinical Virology, 48(4), 270-274.
GQ377600	C2(2)	treatment-naive	Xu, Z., Liu, Y., Xu, T., Chen, L., Si, L., Wang, Y., ... & Xu, D. (2010). Acute hepatitis B infection associated with drug-resistant hepatitis B virus. Journal of Clinical Virology, 48(4), 270-274.
GQ377608	C2(2)	treatment-naive	Xu, Z., Liu, Y., Xu, T., Chen, L., Si, L., Wang, Y., ... & Xu, D. (2010). Acute hepatitis B infection associated with drug-resistant hepatitis B virus. Journal of Clinical Virology, 48(4), 270-274.
GQ377609	C2(2)	treatment-naive	Xu, Z., Liu, Y., Xu, T., Chen, L., Si, L., Wang, Y., ... & Xu, D. (2010). Acute hepatitis B infection associated with drug-resistant hepatitis B virus. Journal of Clinical Virology, 48(4), 270-274.
GQ377617	C2(2)	treatment-naive	Xu, Z., Liu, Y., Xu, T., Chen, L., Si, L., Wang, Y., ... & Xu, D. (2010). Acute hepatitis B infection associated with drug-resistant hepatitis B virus. Journal of Clinical Virology, 48(4), 270-274.
GQ377624	C2(2)	treatment-naive	Xu, Z., Liu, Y., Xu, T., Chen, L., Si, L., Wang, Y., ... & Xu, D. (2010). Acute hepatitis B infection associated with drug-resistant hepatitis B virus. Journal of Clinical Virology, 48(4), 270-274.
GQ377636	C2(2)	treatment-naive	Xu, Z., Liu, Y., Xu, T., Chen, L., Si, L., Wang, Y., ... & Xu, D. (2010). Acute hepatitis B infection associated with drug-resistant hepatitis B virus. Journal of Clinical Virology, 48(4), 270-274.
HM750140	C2(2)	treatment-naive	Zhou, B., Xiao, L., Wang, Z., Chang, E. T., Chen, J., & Hou, J. (2011). Geographical and ethnic distribution of the HBV C/D recombinant on the Qinghai-Tibet Plateau. PLoS One, 6(4), e18708.
JF436920	C2(2)	not mentioned	Zheng, X., Ye, X., Zhang, L., Wang, W., Shuai, L., Wang, A., ... & Li, C. (2011). Characterization of occult hepatitis B virus infection from blood donors in China. Journal of Clinical Microbiology, 49(5), 1730-1737.
JQ040131	C2(2)	not mentioned	Zhang, D., Dong, P., Zhang, K., Deng, L., Bach, C., Chen, W., ... & Zeng, C. (2012). Whole genome HBV deletion profiles and the accumulation of preS deletion mutant during antiviral treatment. BMC microbiology, 12(1), 1-10.
JQ040132	C2(2)	not mentioned	Zhang, D., Dong, P., Zhang, K., Deng, L., Bach, C., Chen, W., ... & Zeng, C. (2012). Whole genome HBV deletion profiles and the accumulation of preS deletion mutant during antiviral treatment. BMC microbiology, 12(1), 1-10.
JQ040145	C2(2)	not mentioned	Zhang, D., Dong, P., Zhang, K., Deng, L., Bach, C., Chen, W., ... & Zeng, C. (2012). Whole genome HBV deletion profiles and the accumulation of preS deletion mutant during antiviral treatment. BMC microbiology, 12(1), 1-10.
JQ040149	C2(2)	not mentioned	Zhang, D., Dong, P., Zhang, K., Deng, L., Bach, C., Chen, W., ... & Zeng, C. (2012). Whole genome HBV deletion profiles and the accumulation of preS deletion mutant during antiviral treatment. BMC microbiology, 12(1), 1-10.
JQ040162	C2(2)	not mentioned	Zhang, D., Dong, P., Zhang, K., Deng, L., Bach, C., Chen, W., ... & Zeng, C. (2012). Whole genome HBV deletion profiles and the accumulation of preS deletion mutant during antiviral treatment. BMC microbiology, 12(1), 1-10.
JQ040163	C2(2)	not mentioned	Zhang, D., Dong, P., Zhang, K., Deng, L., Bach, C., Chen, W., ... & Zeng, C. (2012). Whole genome HBV deletion profiles and the accumulation of preS deletion mutant during antiviral treatment. BMC microbiology, 12(1), 1-10.
JQ040167	C2(2)	not mentioned	Zhang, D., Dong, P., Zhang, K., Deng, L., Bach, C., Chen, W., ... & Zeng, C. (2012). Whole genome HBV deletion profiles and the accumulation of preS deletion mutant during antiviral treatment. BMC microbiology, 12(1), 1-10.
JQ040168	C2(2)	not mentioned	Zhang, D., Dong, P., Zhang, K., Deng, L., Bach, C., Chen, W., ... & Zeng, C. (2012). Whole genome HBV deletion profiles and the accumulation of preS deletion mutant during antiviral treatment. BMC microbiology, 12(1), 1-10.
JQ040172	C2(2)	not mentioned	Zhang, D., Dong, P., Zhang, K., Deng, L., Bach, C., Chen, W., ... & Zeng, C. (2012). Whole genome HBV deletion profiles and the accumulation of preS deletion mutant during antiviral treatment. BMC microbiology, 12(1), 1-10.
JX429903	C2(2)	unpublished
JX429912	C2(2)	unpublished
JX429915	C2(2)	unpublished
JX429916	C2(2)	unpublished
JX429917	C2(2)	unpublished
JX429918	C2(2)	unpublished
JX504534	C2(2)	unpublished
JX504536	C2(2)	unpublished
JX504539	C2(2)	unpublished
JX504541	C2(2)	unpublished
JX504545	C2(2)	unpublished
JX661492	C2(2)	not mentioned	Yu, X., Wang, J., Zhao, B., & Ghildyal, R. (2015). PARV4 co-infection is associated with disease progression in HBV patients in Shanghai. J. Med. Diagn. Meth, 4, 166.
JX661495	C2(2)	not mentioned	Yu, X., Wang, J., Zhao, B., & Ghildyal, R. (2015). PARV4 co-infection is associated with disease progression in HBV patients in Shanghai. J. Med. Diagn. Meth, 4, 166.
JX661497	C2(2)	not mentioned	Yu, X., Wang, J., Zhao, B., & Ghildyal, R. (2015). PARV4 co-infection is associated with disease progression in HBV patients in Shanghai. J. Med. Diagn. Meth, 4, 166.
KC774203	C2(2)	treatment-naive	Chen, X., Gao, J., Ji, Z., Zhang, W., Zhang, L., Xu, R., ... & Yan, Y. (2014). A description of the hepatitis B virus genomic background in a high-prevalence area in China. Virology journal, 11, 1-8.
KC774210	C2(2)	treatment-naive	Chen, X., Gao, J., Ji, Z., Zhang, W., Zhang, L., Xu, R., ... & Yan, Y. (2014). A description of the hepatitis B virus genomic background in a high-prevalence area in China. Virology journal, 11, 1-8.
KC774218	C2(2)	treatment-naive	Chen, X., Gao, J., Ji, Z., Zhang, W., Zhang, L., Xu, R., ... & Yan, Y. (2014). A description of the hepatitis B virus genomic background in a high-prevalence area in China. Virology journal, 11, 1-8.
KC774224	C2(2)	treatment-naive	Chen, X., Gao, J., Ji, Z., Zhang, W., Zhang, L., Xu, R., ... & Yan, Y. (2014). A description of the hepatitis B virus genomic background in a high-prevalence area in China. Virology journal, 11, 1-8.
KC774226	C2(2)	treatment-naive	Chen, X., Gao, J., Ji, Z., Zhang, W., Zhang, L., Xu, R., ... & Yan, Y. (2014). A description of the hepatitis B virus genomic background in a high-prevalence area in China. Virology journal, 11, 1-8.
KC774237	C2(2)	treatment-naive	Chen, X., Gao, J., Ji, Z., Zhang, W., Zhang, L., Xu, R., ... & Yan, Y. (2014). A description of the hepatitis B virus genomic background in a high-prevalence area in China. Virology journal, 11, 1-8.
KC774271	C2(2)	treatment-naive	Chen, X., Gao, J., Ji, Z., Zhang, W., Zhang, L., Xu, R., ... & Yan, Y. (2014). A description of the hepatitis B virus genomic background in a high-prevalence area in China. Virology journal, 11, 1-8.
KC774281	C2(2)	treatment-naive	Chen, X., Gao, J., Ji, Z., Zhang, W., Zhang, L., Xu, R., ... & Yan, Y. (2014). A description of the hepatitis B virus genomic background in a high-prevalence area in China. Virology journal, 11, 1-8.
KC774283	C2(2)	treatment-naive	Chen, X., Gao, J., Ji, Z., Zhang, W., Zhang, L., Xu, R., ... & Yan, Y. (2014). A description of the hepatitis B virus genomic background in a high-prevalence area in China. Virology journal, 11, 1-8.
KC774286	C2(2)	treatment-naive	Chen, X., Gao, J., Ji, Z., Zhang, W., Zhang, L., Xu, R., ... & Yan, Y. (2014). A description of the hepatitis B virus genomic background in a high-prevalence area in China. Virology journal, 11, 1-8.
KC774290	C2(2)	treatment-naive	Chen, X., Gao, J., Ji, Z., Zhang, W., Zhang, L., Xu, R., ... & Yan, Y. (2014). A description of the hepatitis B virus genomic background in a high-prevalence area in China. Virology journal, 11, 1-8.
KC774292	C2(2)	treatment-naive	Chen, X., Gao, J., Ji, Z., Zhang, W., Zhang, L., Xu, R., ... & Yan, Y. (2014). A description of the hepatitis B virus genomic background in a high-prevalence area in China. Virology journal, 11, 1-8.
KC774315	C2(2)	treatment-naive	Chen, X., Gao, J., Ji, Z., Zhang, W., Zhang, L., Xu, R., ... & Yan, Y. (2014). A description of the hepatitis B virus genomic background in a high-prevalence area in China. Virology journal, 11, 1-8.
KC774347	C2(2)	treatment-naive	Chen, X., Gao, J., Ji, Z., Zhang, W., Zhang, L., Xu, R., ... & Yan, Y. (2014). A description of the hepatitis B virus genomic background in a high-prevalence area in China. Virology journal, 11, 1-8.
KC774358	C2(2)	treatment-naive	Chen, X., Gao, J., Ji, Z., Zhang, W., Zhang, L., Xu, R., ... & Yan, Y. (2014). A description of the hepatitis B virus genomic background in a high-prevalence area in China. Virology journal, 11, 1-8.
KC774359	C2(2)	treatment-naive	Chen, X., Gao, J., Ji, Z., Zhang, W., Zhang, L., Xu, R., ... & Yan, Y. (2014). A description of the hepatitis B virus genomic background in a high-prevalence area in China. Virology journal, 11, 1-8.
KC774360	C2(2)	treatment-naive	Chen, X., Gao, J., Ji, Z., Zhang, W., Zhang, L., Xu, R., ... & Yan, Y. (2014). A description of the hepatitis B virus genomic background in a high-prevalence area in China. Virology journal, 11, 1-8.
KC774361	C2(2)	treatment-naive	Chen, X., Gao, J., Ji, Z., Zhang, W., Zhang, L., Xu, R., ... & Yan, Y. (2014). A description of the hepatitis B virus genomic background in a high-prevalence area in China. Virology journal, 11, 1-8.
KC875262	C2(2)	treatment-naive	Datta, S., Ghosh, A., Dasgupta, D., Ghosh, A., Roychoudhury, S., Roy, G., ... & Banerjee, S. (2014). Novel point and combo-mutations in the genome of hepatitis B virus-genotype D: characterization and impact on liver disease progression to hepatocellular carcinoma. PLoS One, 9(10), e110012.
KJ173282	C2(2)	not mentioned	Li, Z., Xie, Z., Ni, H., Zhang, Q., Lu, W., Yin, J., ... & Cao, G. (2014). Mother-to-child transmission of hepatitis B virus: evolution of hepatocellular carcinoma-related viral mutations in the post-immunization era. Journal of Clinical Virology, 61(1), 47-54.
KJ173294	C2(2)	not mentioned	Li, Z., Xie, Z., Ni, H., Zhang, Q., Lu, W., Yin, J., ... & Cao, G. (2014). Mother-to-child transmission of hepatitis B virus: evolution of hepatocellular carcinoma-related viral mutations in the post-immunization era. Journal of Clinical Virology, 61(1), 47-54.
KJ173301	C2(2)	not mentioned	Li, Z., Xie, Z., Ni, H., Zhang, Q., Lu, W., Yin, J., ... & Cao, G. (2014). Mother-to-child transmission of hepatitis B virus: evolution of hepatocellular carcinoma-related viral mutations in the post-immunization era. Journal of Clinical Virology, 61(1), 47-54.
KJ173303	C2(2)	not mentioned	Li, Z., Xie, Z., Ni, H., Zhang, Q., Lu, W., Yin, J., ... & Cao, G. (2014). Mother-to-child transmission of hepatitis B virus: evolution of hepatocellular carcinoma-related viral mutations in the post-immunization era. Journal of Clinical Virology, 61(1), 47-54.
KJ173304	C2(2)	not mentioned	Li, Z., Xie, Z., Ni, H., Zhang, Q., Lu, W., Yin, J., ... & Cao, G. (2014). Mother-to-child transmission of hepatitis B virus: evolution of hepatocellular carcinoma-related viral mutations in the post-immunization era. Journal of Clinical Virology, 61(1), 47-54.
KJ173305	C2(2)	not mentioned	Li, Z., Xie, Z., Ni, H., Zhang, Q., Lu, W., Yin, J., ... & Cao, G. (2014). Mother-to-child transmission of hepatitis B virus: evolution of hepatocellular carcinoma-related viral mutations in the post-immunization era. Journal of Clinical Virology, 61(1), 47-54.
KJ173312	C2(2)	not mentioned	Li, Z., Xie, Z., Ni, H., Zhang, Q., Lu, W., Yin, J., ... & Cao, G. (2014). Mother-to-child transmission of hepatitis B virus: evolution of hepatocellular carcinoma-related viral mutations in the post-immunization era. Journal of Clinical Virology, 61(1), 47-54.
KJ173317	C2(2)	not mentioned	Li, Z., Xie, Z., Ni, H., Zhang, Q., Lu, W., Yin, J., ... & Cao, G. (2014). Mother-to-child transmission of hepatitis B virus: evolution of hepatocellular carcinoma-related viral mutations in the post-immunization era. Journal of Clinical Virology, 61(1), 47-54.
KJ173319	C2(2)	not mentioned	Li, Z., Xie, Z., Ni, H., Zhang, Q., Lu, W., Yin, J., ... & Cao, G. (2014). Mother-to-child transmission of hepatitis B virus: evolution of hepatocellular carcinoma-related viral mutations in the post-immunization era. Journal of Clinical Virology, 61(1), 47-54.
KJ173331	C2(2)	not mentioned	Li, Z., Xie, Z., Ni, H., Zhang, Q., Lu, W., Yin, J., ... & Cao, G. (2014). Mother-to-child transmission of hepatitis B virus: evolution of hepatocellular carcinoma-related viral mutations in the post-immunization era. Journal of Clinical Virology, 61(1), 47-54.
KJ173337	C2(2)	not mentioned	Li, Z., Xie, Z., Ni, H., Zhang, Q., Lu, W., Yin, J., ... & Cao, G. (2014). Mother-to-child transmission of hepatitis B virus: evolution of hepatocellular carcinoma-related viral mutations in the post-immunization era. Journal of Clinical Virology, 61(1), 47-54.
KJ173391	C2(2)	not mentioned	Li, Z., Xie, Z., Ni, H., Zhang, Q., Lu, W., Yin, J., ... & Cao, G. (2014). Mother-to-child transmission of hepatitis B virus: evolution of hepatocellular carcinoma-related viral mutations in the post-immunization era. Journal of Clinical Virology, 61(1), 47-54.
KJ173429	C2(2)	not mentioned	Li, Z., Xie, Z., Ni, H., Zhang, Q., Lu, W., Yin, J., ... & Cao, G. (2014). Mother-to-child transmission of hepatitis B virus: evolution of hepatocellular carcinoma-related viral mutations in the post-immunization era. Journal of Clinical Virology, 61(1), 47-54.
KJ173432	C2(2)	not mentioned	Li, Z., Xie, Z., Ni, H., Zhang, Q., Lu, W., Yin, J., ... & Cao, G. (2014). Mother-to-child transmission of hepatitis B virus: evolution of hepatocellular carcinoma-related viral mutations in the post-immunization era. Journal of Clinical Virology, 61(1), 47-54.
KJ173434	C2(2)	not mentioned	Li, Z., Xie, Z., Ni, H., Zhang, Q., Lu, W., Yin, J., ... & Cao, G. (2014). Mother-to-child transmission of hepatitis B virus: evolution of hepatocellular carcinoma-related viral mutations in the post-immunization era. Journal of Clinical Virology, 61(1), 47-54.
KJ173435	C2(2)	not mentioned	Li, Z., Xie, Z., Ni, H., Zhang, Q., Lu, W., Yin, J., ... & Cao, G. (2014). Mother-to-child transmission of hepatitis B virus: evolution of hepatocellular carcinoma-related viral mutations in the post-immunization era. Journal of Clinical Virology, 61(1), 47-54.
KJ173438	C2(2)	not mentioned	Li, Z., Xie, Z., Ni, H., Zhang, Q., Lu, W., Yin, J., ... & Cao, G. (2014). Mother-to-child transmission of hepatitis B virus: evolution of hepatocellular carcinoma-related viral mutations in the post-immunization era. Journal of Clinical Virology, 61(1), 47-54.
KJ410521	C2(2)	not mentioned	Huang, F. Y., Wong, D. K. H., Seto, W. K., Zhang, A. Y., Lee, C. K., Lin, C. K., ... & Yuen, M. F. (2014). Sequence variations of full-length hepatitis B virus genomes in Chinese patients with HBsAg-negative hepatitis B infection. PLoS One, 9(6), e99028.
KJ598681	C2(2)	unpublished
KJ598687	C2(2)	unpublished
KJ598749	C2(2)	unpublished
KP784761	C2(2)	unpublished
KR013774	C2(2)	not mentioned	Hao, R., Xiang, K., Peng, Y., Hou, J., Sun, J., Li, Y., ... & Li, T. (2015). Naturally occurring deletion/insertion mutations within HBV whole genome sequences in HBeAg-positive chronic hepatitis B patients are correlated with baseline serum HBsAg and HBeAg levels and might predict a shorter interval to HBeAg loss and seroconversion during antiviral treatment. Infection, Genetics and Evolution, 3…
KR013799	C2(2)	not mentioned	Hao, R., Xiang, K., Peng, Y., Hou, J., Sun, J., Li, Y., ... & Li, T. (2015). Naturally occurring deletion/insertion mutations within HBV whole genome sequences in HBeAg-positive chronic hepatitis B patients are correlated with baseline serum HBsAg and HBeAg levels and might predict a shorter interval to HBeAg loss and seroconversion during antiviral treatment. Infection, Genetics and Evolution, 3…
KR013800	C2(2)	not mentioned	Hao, R., Xiang, K., Peng, Y., Hou, J., Sun, J., Li, Y., ... & Li, T. (2015). Naturally occurring deletion/insertion mutations within HBV whole genome sequences in HBeAg-positive chronic hepatitis B patients are correlated with baseline serum HBsAg and HBeAg levels and might predict a shorter interval to HBeAg loss and seroconversion during antiviral treatment. Infection, Genetics and Evolution, 3…
KR013808	C2(2)	not mentioned	Hao, R., Xiang, K., Peng, Y., Hou, J., Sun, J., Li, Y., ... & Li, T. (2015). Naturally occurring deletion/insertion mutations within HBV whole genome sequences in HBeAg-positive chronic hepatitis B patients are correlated with baseline serum HBsAg and HBeAg levels and might predict a shorter interval to HBeAg loss and seroconversion during antiviral treatment. Infection, Genetics and Evolution, 3…
KR013814	C2(2)	not mentioned	Hao, R., Xiang, K., Peng, Y., Hou, J., Sun, J., Li, Y., ... & Li, T. (2015). Naturally occurring deletion/insertion mutations within HBV whole genome sequences in HBeAg-positive chronic hepatitis B patients are correlated with baseline serum HBsAg and HBeAg levels and might predict a shorter interval to HBeAg loss and seroconversion during antiviral treatment. Infection, Genetics and Evolution, 3…
KR013827	C2(2)	not mentioned	Hao, R., Xiang, K., Peng, Y., Hou, J., Sun, J., Li, Y., ... & Li, T. (2015). Naturally occurring deletion/insertion mutations within HBV whole genome sequences in HBeAg-positive chronic hepatitis B patients are correlated with baseline serum HBsAg and HBeAg levels and might predict a shorter interval to HBeAg loss and seroconversion during antiviral treatment. Infection, Genetics and Evolution, 3…
KR013858	C2(2)	not mentioned	Hao, R., Xiang, K., Peng, Y., Hou, J., Sun, J., Li, Y., ... & Li, T. (2015). Naturally occurring deletion/insertion mutations within HBV whole genome sequences in HBeAg-positive chronic hepatitis B patients are correlated with baseline serum HBsAg and HBeAg levels and might predict a shorter interval to HBeAg loss and seroconversion during antiviral treatment. Infection, Genetics and Evolution, 3…
KR013859	C2(2)	not mentioned	Hao, R., Xiang, K., Peng, Y., Hou, J., Sun, J., Li, Y., ... & Li, T. (2015). Naturally occurring deletion/insertion mutations within HBV whole genome sequences in HBeAg-positive chronic hepatitis B patients are correlated with baseline serum HBsAg and HBeAg levels and might predict a shorter interval to HBeAg loss and seroconversion during antiviral treatment. Infection, Genetics and Evolution, 3…
KR013866	C2(2)	not mentioned	Hao, R., Xiang, K., Peng, Y., Hou, J., Sun, J., Li, Y., ... & Li, T. (2015). Naturally occurring deletion/insertion mutations within HBV whole genome sequences in HBeAg-positive chronic hepatitis B patients are correlated with baseline serum HBsAg and HBeAg levels and might predict a shorter interval to HBeAg loss and seroconversion during antiviral treatment. Infection, Genetics and Evolution, 3…
KR013874	C2(2)	not mentioned	Hao, R., Xiang, K., Peng, Y., Hou, J., Sun, J., Li, Y., ... & Li, T. (2015). Naturally occurring deletion/insertion mutations within HBV whole genome sequences in HBeAg-positive chronic hepatitis B patients are correlated with baseline serum HBsAg and HBeAg levels and might predict a shorter interval to HBeAg loss and seroconversion during antiviral treatment. Infection, Genetics and Evolution, 3…
KR013875	C2(2)	not mentioned	Hao, R., Xiang, K., Peng, Y., Hou, J., Sun, J., Li, Y., ... & Li, T. (2015). Naturally occurring deletion/insertion mutations within HBV whole genome sequences in HBeAg-positive chronic hepatitis B patients are correlated with baseline serum HBsAg and HBeAg levels and might predict a shorter interval to HBeAg loss and seroconversion during antiviral treatment. Infection, Genetics and Evolution, 3…
KT284755	C2(2)	unpublished
KU963874	C2(2)	unpublished
KU963924	C2(2)	unpublished
KU963992	C2(2)	unpublished
KU964004	C2(2)	unpublished
KU964014	C2(2)	unpublished
KU964016	C2(2)	unpublished
KU964035	C2(2)	unpublished
KU964071	C2(2)	unpublished
KU964170	C2(2)	unpublished
KU964188	C2(2)	unpublished
KU964210	C2(2)	unpublished
KU964323	C2(2)	unpublished
KU964341	C2(2)	unpublished
KU964363	C2(2)	unpublished
KY470899	C2(2)	treatment-naive	Zhou, T. C., Li, X., Li, L., Li, X. F., Zhang, L., & Wei, J. (2017). Evolution of full-length genomes of HBV quasispecies in sera of patients with a coexistence of HBsAg and anti-HBs antibodies. Scientific reports, 7(1), 1-13.
KY470971	C2(2)	treatment-naive	Zhou, T. C., Li, X., Li, L., Li, X. F., Zhang, L., & Wei, J. (2017). Evolution of full-length genomes of HBV quasispecies in sera of patients with a coexistence of HBsAg and anti-HBs antibodies. Scientific reports, 7(1), 1-13.
KY881750	C2(2)	not mentioned	Li, J., Wang, M., Yu, D., Han, Y., Yang, Z., Wang, L., ... & Liu, F. (2017). A comparative study on the characterization of hepatitis B virus quasispecies by clone-based sequencing and third-generation sequencing. Emerging Microbes & Infections, 6(1), 1-8.
KY881812	C2(2)	not mentioned	Li, J., Wang, M., Yu, D., Han, Y., Yang, Z., Wang, L., ... & Liu, F. (2017). A comparative study on the characterization of hepatitis B virus quasispecies by clone-based sequencing and third-generation sequencing. Emerging Microbes & Infections, 6(1), 1-8.
KY881815	C2(2)	not mentioned	Li, J., Wang, M., Yu, D., Han, Y., Yang, Z., Wang, L., ... & Liu, F. (2017). A comparative study on the characterization of hepatitis B virus quasispecies by clone-based sequencing and third-generation sequencing. Emerging Microbes & Infections, 6(1), 1-8.
KY881880	C2(2)	not mentioned	Li, J., Wang, M., Yu, D., Han, Y., Yang, Z., Wang, L., ... & Liu, F. (2017). A comparative study on the characterization of hepatitis B virus quasispecies by clone-based sequencing and third-generation sequencing. Emerging Microbes & Infections, 6(1), 1-8.
KY881883	C2(2)	not mentioned	Li, J., Wang, M., Yu, D., Han, Y., Yang, Z., Wang, L., ... & Liu, F. (2017). A comparative study on the characterization of hepatitis B virus quasispecies by clone-based sequencing and third-generation sequencing. Emerging Microbes & Infections, 6(1), 1-8.
KY881934	C2(2)	not mentioned	Li, J., Wang, M., Yu, D., Han, Y., Yang, Z., Wang, L., ... & Liu, F. (2017). A comparative study on the characterization of hepatitis B virus quasispecies by clone-based sequencing and third-generation sequencing. Emerging Microbes & Infections, 6(1), 1-8.
KY881980	C2(2)	not mentioned	Li, J., Wang, M., Yu, D., Han, Y., Yang, Z., Wang, L., ... & Liu, F. (2017). A comparative study on the characterization of hepatitis B virus quasispecies by clone-based sequencing and third-generation sequencing. Emerging Microbes & Infections, 6(1), 1-8.
LC090200	C2(2)	not mentioned	Yokoyama, Y., Miyagi, T., Hikita, H., Yoshioka, T., Mukai, K., Nawa, T., ... & Takehara, T. (2015). The hepatitis B virus genotype affects the persistence of viral replication in immunodeficient NOG mice. Plos one, 10(12), e0144775.
LC279258	C2(2)	unpublished
LC279274	C2(2)	unpublished
LC279276	C2(2)	unpublished
MG893553	C2(2)	unpublished
MG893558	C2(2)	unpublished
S75184	C2(2)	not mentioned	Moriyama, K., Takada, T., Tsutsumi, Y., Fukada, K., Ishibashi, H., Niho, Y., & Maeda, Y. (1994). Mutations in the transcriptional regulatory region of the precore and core/pregenome of a hepatitis B virus with defective HBeAg production. Fukuoka Igaku Zasshi= Hukuoka Acta Medica, 85(11), 314-322.

## Sheet: C2(3)
Name	subgenotype	treatment	reference
AB014360	C2(3)	not mentioned	Takahashi, K., Akahane, Y., Hino, K., Ohta, Y., & Mishiro, S. (1998). Hepatitis B virus genomic sequence in the circulation of hepatocellular carcinoma patients: comparative analysis of 40 full-length isolates. Archives of virology, 143, 2313-2326.
AB014363	C2(3)	not mentioned	Takahashi, K., Akahane, Y., Hino, K., Ohta, Y., & Mishiro, S. (1998). Hepatitis B virus genomic sequence in the circulation of hepatocellular carcinoma patients: comparative analysis of 40 full-length isolates. Archives of virology, 143, 2313-2326.
AB014365	C2(3)	not mentioned	Takahashi, K., Akahane, Y., Hino, K., Ohta, Y., & Mishiro, S. (1998). Hepatitis B virus genomic sequence in the circulation of hepatocellular carcinoma patients: comparative analysis of 40 full-length isolates. Archives of virology, 143, 2313-2326.
AB014367	C2(3)	not mentioned	Takahashi, K., Akahane, Y., Hino, K., Ohta, Y., & Mishiro, S. (1998). Hepatitis B virus genomic sequence in the circulation of hepatocellular carcinoma patients: comparative analysis of 40 full-length isolates. Archives of virology, 143, 2313-2326.
AB014372	C2(3)	not mentioned	Takahashi, K., Akahane, Y., Hino, K., Ohta, Y., & Mishiro, S. (1998). Hepatitis B virus genomic sequence in the circulation of hepatocellular carcinoma patients: comparative analysis of 40 full-length isolates. Archives of virology, 143, 2313-2326.
AB014374	C2(3)	not mentioned	Takahashi, K., Akahane, Y., Hino, K., Ohta, Y., & Mishiro, S. (1998). Hepatitis B virus genomic sequence in the circulation of hepatocellular carcinoma patients: comparative analysis of 40 full-length isolates. Archives of virology, 143, 2313-2326.
AB014377	C2(3)	not mentioned	Takahashi, K., Akahane, Y., Hino, K., Ohta, Y., & Mishiro, S. (1998). Hepatitis B virus genomic sequence in the circulation of hepatocellular carcinoma patients: comparative analysis of 40 full-length isolates. Archives of virology, 143, 2313-2326.
AB014378	C2(3)	not mentioned	Takahashi, K., Akahane, Y., Hino, K., Ohta, Y., & Mishiro, S. (1998). Hepatitis B virus genomic sequence in the circulation of hepatocellular carcinoma patients: comparative analysis of 40 full-length isolates. Archives of virology, 143, 2313-2326.
AB014394	C2(3)	not mentioned	Takahashi, K., Akahane, Y., Hino, K., Ohta, Y., & Mishiro, S. (1998). Hepatitis B virus genomic sequence in the circulation of hepatocellular carcinoma patients: comparative analysis of 40 full-length isolates. Archives of virology, 143, 2313-2326.
AB026815	C2(3)	not mentioned	Rokuhara, A., Tanaka, E., Yagi, S., Mizokami, M., Hashikura, Y., Kawasaki, S., & Kiyosawa, K. (2000). De novo infection of hepatitis B virus in patients with orthotopic liver transplantation: analysis by determining complete sequence of the genome. Journal of medical virology, 62(4), 471-478.
AB033550	C2(3)	not mentioned	Rokuhara, A., Tanaka, E., Yagi, S., Mizokami, M., Hashikura, Y., Kawasaki, S., & Kiyosawa, K. (2000). De novo infection of hepatitis B virus in patients with orthotopic liver transplantation: analysis by determining complete sequence of the genome. Journal of medical virology, 62(4), 471-478.
AB033556	C2(3)	not mentioned	Rokuhara, A., Tanaka, E., Yagi, S., Mizokami, M., Hashikura, Y., Kawasaki, S., & Kiyosawa, K. (2000). De novo infection of hepatitis B virus in patients with orthotopic liver transplantation: analysis by determining complete sequence of the genome. Journal of medical virology, 62(4), 471-478.
AB042282	C2(3)	not mentioned	Rokuhara, A., Tanaka, E., Yagi, S., Mizokami, M., Hashikura, Y., Kawasaki, S., & Kiyosawa, K. (2000). De novo infection of hepatitis B virus in patients with orthotopic liver transplantation: analysis by determining complete sequence of the genome. Journal of medical virology, 62(4), 471-478.
AB106895	C2(3)	not mentioned	Rokuhara, A., Tanaka, E., Yagi, S., Mizokami, M., Hashikura, Y., Kawasaki, S., & Kiyosawa, K. (2000). De novo infection of hepatitis B virus in patients with orthotopic liver transplantation: analysis by determining complete sequence of the genome. Journal of medical virology, 62(4), 471-478.
AB111114	C2(3)	LMV	Tanaka, Y., Yeo, A. E., Orito, E., Ito, K., Hirashima, N., Ide, T., ... & Mizokami, M. (2004). Prognostic indicators of breakthrough hepatitis during lamivudine monotherapy for chronic hepatitis B virus infection. Journal of gastroenterology, 39(8), 769.
AB111121	C2(3)	LMV	Tanaka, Y., Yeo, A. E., Orito, E., Ito, K., Hirashima, N., Ide, T., ... & Mizokami, M. (2004). Prognostic indicators of breakthrough hepatitis during lamivudine monotherapy for chronic hepatitis B virus infection. Journal of gastroenterology, 39(8), 769.
AB113879	C2(3)	unpublished
AB176642	C2(3)	unpublished
AB182589	C2(3)	unpublished
AB195944	C2(3)	LMV	Horiike, N., Duong, T. N., Michitaka, K., Joko, K., Hiasa, Y., Konishi, I., ... & Onji, M. (2007). Characteristics of lamivudine‐resistant hepatitis B virus (HBV) strains with and without breakthrough hepatitis in patients with chronic hepatitis B evaluated by serial HBV full‐genome sequences. Journal of medical virology, 79(7), 911-918.
AB195947	C2(3)	treatment-naïve	Horiike, N., Duong, T. N., Michitaka, K., Joko, K., Hiasa, Y., Konishi, I., ... & Onji, M. (2007). Characteristics of lamivudine‐resistant hepatitis B virus (HBV) strains with and without breakthrough hepatitis in patients with chronic hepatitis B evaluated by serial HBV full‐genome sequences. Journal of medical virology, 79(7), 911-918.
AB198076	C2(3)	treatment-naïve	Sun, X., Rokuhara, A., Tanaka, E., Gad, A., Mutou, H., Matsumoto, A., ... & Kiyosawa, K. (2005). Nucleotide mutations associated with hepatitis B e antigen negativity. Journal of medical virology, 76(2), 170-175.
AB222714	C2(3)	not mentioned	Avazova, D., Kurbanov, F., Tanaka, Y., Sugiyama, M., Radchenko, I., Ruziev, D., ... & Mizokami, M. (2008). Hepatitis B virus transmission pattern and vaccination efficiency in Uzbekistan. Journal of medical virology, 80(2), 217-224.
AB298720	C2(3)	treatment-naïve	Inoue, J., Ueno, Y., Kogure, T., Nagasaki, F., Kimura, O., Obara, N., ... & Shimosegawa, T. (2008). Analysis of the full-length genome of hepatitis B virus in the serum and cerebrospinal fluid of a patient with acute hepatitis B and transverse myelitis. Journal of clinical virology, 41(4), 301-304.
AB300368	C2(3)	not mentioned	Kanada, A., Takehara, T., Ohkawa, K., Tatsumi, T., Sakamori, R., Yamaguchi, S., ... & Hayashi, N. (2007). Type B fulminant hepatitis is closely associated with a highly mutated hepatitis B virus strain. Intervirology, 50(6), 394-401.
AB365451	C2(3)	not mentioned	Khan, A., Tanaka, Y., Saito, H., Ebinuma, H., Sekiguchi, H., Iwama, H., ... & Mizokami, M. (2008). Transmission of hepatitis B virus (HBV) genotypes among Japanese immigrants and natives in Bolivia. Virus research, 132(1-2), 174-180.
AB367392	C2(3)	LMV	Ohkawa, K., Takehara, T., Kato, M., Deguchi, M., Kagita, M., Hikita, H., ... & Hayashi, N. (2008). Supportive role played by precore and preS2 genomic changes in the establishment of lamivudine-resistant hepatitis B virus. Journal of Infectious Diseases, 198(8), 1150-1158.
AB367395	C2(3)	LMV	Ohkawa, K., Takehara, T., Kato, M., Deguchi, M., Kagita, M., Hikita, H., ... & Hayashi, N. (2008). Supportive role played by precore and preS2 genomic changes in the establishment of lamivudine-resistant hepatitis B virus. Journal of Infectious Diseases, 198(8), 1150-1158.
AB367398	C2(3)	LMV	Ohkawa, K., Takehara, T., Kato, M., Deguchi, M., Kagita, M., Hikita, H., ... & Hayashi, N. (2008). Supportive role played by precore and preS2 genomic changes in the establishment of lamivudine-resistant hepatitis B virus. Journal of Infectious Diseases, 198(8), 1150-1158.
AB367401	C2(3)	LMV	Ohkawa, K., Takehara, T., Kato, M., Deguchi, M., Kagita, M., Hikita, H., ... & Hayashi, N. (2008). Supportive role played by precore and preS2 genomic changes in the establishment of lamivudine-resistant hepatitis B virus. Journal of Infectious Diseases, 198(8), 1150-1158.
AB367403	C2(3)	LMV	Ohkawa, K., Takehara, T., Kato, M., Deguchi, M., Kagita, M., Hikita, H., ... & Hayashi, N. (2008). Supportive role played by precore and preS2 genomic changes in the establishment of lamivudine-resistant hepatitis B virus. Journal of Infectious Diseases, 198(8), 1150-1158.
AB367410	C2(3)	LMV	Ohkawa, K., Takehara, T., Kato, M., Deguchi, M., Kagita, M., Hikita, H., ... & Hayashi, N. (2008). Supportive role played by precore and preS2 genomic changes in the establishment of lamivudine-resistant hepatitis B virus. Journal of Infectious Diseases, 198(8), 1150-1158.
AB367411	C2(3)	LMV	Ohkawa, K., Takehara, T., Kato, M., Deguchi, M., Kagita, M., Hikita, H., ... & Hayashi, N. (2008). Supportive role played by precore and preS2 genomic changes in the establishment of lamivudine-resistant hepatitis B virus. Journal of Infectious Diseases, 198(8), 1150-1158.
AB367412	C2(3)	LMV	Ohkawa, K., Takehara, T., Kato, M., Deguchi, M., Kagita, M., Hikita, H., ... & Hayashi, N. (2008). Supportive role played by precore and preS2 genomic changes in the establishment of lamivudine-resistant hepatitis B virus. Journal of Infectious Diseases, 198(8), 1150-1158.
AB367418	C2(3)	LMV	Ohkawa, K., Takehara, T., Kato, M., Deguchi, M., Kagita, M., Hikita, H., ... & Hayashi, N. (2008). Supportive role played by precore and preS2 genomic changes in the establishment of lamivudine-resistant hepatitis B virus. Journal of Infectious Diseases, 198(8), 1150-1158.
AB367422	C2(3)	LMV/ADV	Ohkawa, K., Takehara, T., Kato, M., Deguchi, M., Kagita, M., Hikita, H., ... & Hayashi, N. (2008). Supportive role played by precore and preS2 genomic changes in the establishment of lamivudine-resistant hepatitis B virus. Journal of Infectious Diseases, 198(8), 1150-1158.
AB367427	C2(3)	LMV/ADV	Ohkawa, K., Takehara, T., Kato, M., Deguchi, M., Kagita, M., Hikita, H., ... & Hayashi, N. (2008). Supportive role played by precore and preS2 genomic changes in the establishment of lamivudine-resistant hepatitis B virus. Journal of Infectious Diseases, 198(8), 1150-1158.
AB367803	C2(3)	LMV	Ohkawa, K., Takehara, T., Kato, M., Deguchi, M., Kagita, M., Hikita, H., ... & Hayashi, N. (2008). Supportive role played by precore and preS2 genomic changes in the establishment of lamivudine-resistant hepatitis B virus. Journal of Infectious Diseases, 198(8), 1150-1158.
AB367804	C2(3)	LMV	Ohkawa, K., Takehara, T., Kato, M., Deguchi, M., Kagita, M., Hikita, H., ... & Hayashi, N. (2008). Supportive role played by precore and preS2 genomic changes in the establishment of lamivudine-resistant hepatitis B virus. Journal of Infectious Diseases, 198(8), 1150-1158.
AB471852	C2(3)	unpublished
AB640730	C2(3)	not mentioned	Michitaka, K., Hiraoka, A., Tokumoto, Y., Ninomiya, K., Ninomiya, T., Horiike, N., ... & Hiasa, Y. (2014). Clinical features of adult patients with acute hepatitis B virus infection progressing to chronic infection. International Journal of Hepatology, 2014.
AB642095	C2(3)	not mentioned	Inoue, J., Ueno, Y., Kawamura, K., Yamamoto, T., Mano, Y., Miura, M., ... & Shimosegawa, T. (2012). Association between S21 substitution in the core protein of hepatitis B virus and fulminant hepatitis. Journal of clinical virology, 55(2), 147-152.
AB642097	C2(3)	not mentioned	Inoue, J., Ueno, Y., Kawamura, K., Yamamoto, T., Mano, Y., Miura, M., ... & Shimosegawa, T. (2012). Association between S21 substitution in the core protein of hepatitis B virus and fulminant hepatitis. Journal of clinical virology, 55(2), 147-152.
AB670237	C2(3)	treatment-naïve	Tatsukawa, M., Takaki, A., Shiraha, H., Koike, K., Iwasaki, Y., Kobashi, H., ... & Yamamoto, K. (2011). Hepatitis B virus core promoter mutations G1613A and C1653T are significantly associated with hepatocellular carcinoma in genotype C HBV-infected patients. BMC cancer, 11(1), 1-9.
AB670238	C2(3)	treatment-naïve	Tatsukawa, M., Takaki, A., Shiraha, H., Koike, K., Iwasaki, Y., Kobashi, H., ... & Yamamoto, K. (2011). Hepatitis B virus core promoter mutations G1613A and C1653T are significantly associated with hepatocellular carcinoma in genotype C HBV-infected patients. BMC cancer, 11(1), 1-9.
AB670242	C2(3)	treatment-naïve	Tatsukawa, M., Takaki, A., Shiraha, H., Koike, K., Iwasaki, Y., Kobashi, H., ... & Yamamoto, K. (2011). Hepatitis B virus core promoter mutations G1613A and C1653T are significantly associated with hepatocellular carcinoma in genotype C HBV-infected patients. BMC cancer, 11(1), 1-9.
AB670252	C2(3)	treatment-naïve	Tatsukawa, M., Takaki, A., Shiraha, H., Koike, K., Iwasaki, Y., Kobashi, H., ... & Yamamoto, K. (2011). Hepatitis B virus core promoter mutations G1613A and C1653T are significantly associated with hepatocellular carcinoma in genotype C HBV-infected patients. BMC cancer, 11(1), 1-9.
AB670259	C2(3)	treatment-naïve	Tatsukawa, M., Takaki, A., Shiraha, H., Koike, K., Iwasaki, Y., Kobashi, H., ... & Yamamoto, K. (2011). Hepatitis B virus core promoter mutations G1613A and C1653T are significantly associated with hepatocellular carcinoma in genotype C HBV-infected patients. BMC cancer, 11(1), 1-9.
AB670260	C2(3)	treatment-naïve	Tatsukawa, M., Takaki, A., Shiraha, H., Koike, K., Iwasaki, Y., Kobashi, H., ... & Yamamoto, K. (2011). Hepatitis B virus core promoter mutations G1613A and C1653T are significantly associated with hepatocellular carcinoma in genotype C HBV-infected patients. BMC cancer, 11(1), 1-9.
AB670262	C2(3)	treatment-naïve	Tatsukawa, M., Takaki, A., Shiraha, H., Koike, K., Iwasaki, Y., Kobashi, H., ... & Yamamoto, K. (2011). Hepatitis B virus core promoter mutations G1613A and C1653T are significantly associated with hepatocellular carcinoma in genotype C HBV-infected patients. BMC cancer, 11(1), 1-9.
AB670263	C2(3)	treatment-naïve	Tatsukawa, M., Takaki, A., Shiraha, H., Koike, K., Iwasaki, Y., Kobashi, H., ... & Yamamoto, K. (2011). Hepatitis B virus core promoter mutations G1613A and C1653T are significantly associated with hepatocellular carcinoma in genotype C HBV-infected patients. BMC cancer, 11(1), 1-9.
AB670265	C2(3)	treatment-naïve	Tatsukawa, M., Takaki, A., Shiraha, H., Koike, K., Iwasaki, Y., Kobashi, H., ... & Yamamoto, K. (2011). Hepatitis B virus core promoter mutations G1613A and C1653T are significantly associated with hepatocellular carcinoma in genotype C HBV-infected patients. BMC cancer, 11(1), 1-9.
AB670267	C2(3)	treatment-naïve	Tatsukawa, M., Takaki, A., Shiraha, H., Koike, K., Iwasaki, Y., Kobashi, H., ... & Yamamoto, K. (2011). Hepatitis B virus core promoter mutations G1613A and C1653T are significantly associated with hepatocellular carcinoma in genotype C HBV-infected patients. BMC cancer, 11(1), 1-9.
AB670272	C2(3)	treatment-naïve	Tatsukawa, M., Takaki, A., Shiraha, H., Koike, K., Iwasaki, Y., Kobashi, H., ... & Yamamoto, K. (2011). Hepatitis B virus core promoter mutations G1613A and C1653T are significantly associated with hepatocellular carcinoma in genotype C HBV-infected patients. BMC cancer, 11(1), 1-9.
AB670274	C2(3)	treatment-naïve	Tatsukawa, M., Takaki, A., Shiraha, H., Koike, K., Iwasaki, Y., Kobashi, H., ... & Yamamoto, K. (2011). Hepatitis B virus core promoter mutations G1613A and C1653T are significantly associated with hepatocellular carcinoma in genotype C HBV-infected patients. BMC cancer, 11(1), 1-9.
AB670275	C2(3)	treatment-naïve	Tatsukawa, M., Takaki, A., Shiraha, H., Koike, K., Iwasaki, Y., Kobashi, H., ... & Yamamoto, K. (2011). Hepatitis B virus core promoter mutations G1613A and C1653T are significantly associated with hepatocellular carcinoma in genotype C HBV-infected patients. BMC cancer, 11(1), 1-9.
AB670278	C2(3)	treatment-naïve	Tatsukawa, M., Takaki, A., Shiraha, H., Koike, K., Iwasaki, Y., Kobashi, H., ... & Yamamoto, K. (2011). Hepatitis B virus core promoter mutations G1613A and C1653T are significantly associated with hepatocellular carcinoma in genotype C HBV-infected patients. BMC cancer, 11(1), 1-9.
AB670279	C2(3)	treatment-naïve	Tatsukawa, M., Takaki, A., Shiraha, H., Koike, K., Iwasaki, Y., Kobashi, H., ... & Yamamoto, K. (2011). Hepatitis B virus core promoter mutations G1613A and C1653T are significantly associated with hepatocellular carcinoma in genotype C HBV-infected patients. BMC cancer, 11(1), 1-9.
AB670287	C2(3)	treatment-naïve	Tatsukawa, M., Takaki, A., Shiraha, H., Koike, K., Iwasaki, Y., Kobashi, H., ... & Yamamoto, K. (2011). Hepatitis B virus core promoter mutations G1613A and C1653T are significantly associated with hepatocellular carcinoma in genotype C HBV-infected patients. BMC cancer, 11(1), 1-9.
AB670290	C2(3)	treatment-naïve	Tatsukawa, M., Takaki, A., Shiraha, H., Koike, K., Iwasaki, Y., Kobashi, H., ... & Yamamoto, K. (2011). Hepatitis B virus core promoter mutations G1613A and C1653T are significantly associated with hepatocellular carcinoma in genotype C HBV-infected patients. BMC cancer, 11(1), 1-9.
AB670292	C2(3)	treatment-naïve	Tatsukawa, M., Takaki, A., Shiraha, H., Koike, K., Iwasaki, Y., Kobashi, H., ... & Yamamoto, K. (2011). Hepatitis B virus core promoter mutations G1613A and C1653T are significantly associated with hepatocellular carcinoma in genotype C HBV-infected patients. BMC cancer, 11(1), 1-9.
AB670295	C2(3)	treatment-naïve	Tatsukawa, M., Takaki, A., Shiraha, H., Koike, K., Iwasaki, Y., Kobashi, H., ... & Yamamoto, K. (2011). Hepatitis B virus core promoter mutations G1613A and C1653T are significantly associated with hepatocellular carcinoma in genotype C HBV-infected patients. BMC cancer, 11(1), 1-9.
AB670298	C2(3)	treatment-naïve	Tatsukawa, M., Takaki, A., Shiraha, H., Koike, K., Iwasaki, Y., Kobashi, H., ... & Yamamoto, K. (2011). Hepatitis B virus core promoter mutations G1613A and C1653T are significantly associated with hepatocellular carcinoma in genotype C HBV-infected patients. BMC cancer, 11(1), 1-9.
AB670301	C2(3)	treatment-naïve	Tatsukawa, M., Takaki, A., Shiraha, H., Koike, K., Iwasaki, Y., Kobashi, H., ... & Yamamoto, K. (2011). Hepatitis B virus core promoter mutations G1613A and C1653T are significantly associated with hepatocellular carcinoma in genotype C HBV-infected patients. BMC cancer, 11(1), 1-9.
AB670302	C2(3)	treatment-naïve	Tatsukawa, M., Takaki, A., Shiraha, H., Koike, K., Iwasaki, Y., Kobashi, H., ... & Yamamoto, K. (2011). Hepatitis B virus core promoter mutations G1613A and C1653T are significantly associated with hepatocellular carcinoma in genotype C HBV-infected patients. BMC cancer, 11(1), 1-9.
AB670305	C2(3)	treatment-naïve	Tatsukawa, M., Takaki, A., Shiraha, H., Koike, K., Iwasaki, Y., Kobashi, H., ... & Yamamoto, K. (2011). Hepatitis B virus core promoter mutations G1613A and C1653T are significantly associated with hepatocellular carcinoma in genotype C HBV-infected patients. BMC cancer, 11(1), 1-9.
AB670306	C2(3)	treatment-naïve	Tatsukawa, M., Takaki, A., Shiraha, H., Koike, K., Iwasaki, Y., Kobashi, H., ... & Yamamoto, K. (2011). Hepatitis B virus core promoter mutations G1613A and C1653T are significantly associated with hepatocellular carcinoma in genotype C HBV-infected patients. BMC cancer, 11(1), 1-9.
AB697500	C2(3)	not mentioned	Fujisaki, S., Yokomaku, Y., Shiino, T., Koibuchi, T., Hattori, J., Ibe, S., ... & Sugiura, W. (2011). Outbreak of infections by hepatitis B virus genotype A and transmission of genetic drug resistance in patients coinfected with HIV-1 in Japan. Journal of Clinical Microbiology, 49(3), 1017-1024.
AB697510	C2(3)	not mentioned	Fujisaki, S., Yokomaku, Y., Shiino, T., Koibuchi, T., Hattori, J., Ibe, S., ... & Sugiura, W. (2011). Outbreak of infections by hepatitis B virus genotype A and transmission of genetic drug resistance in patients coinfected with HIV-1 in Japan. Journal of Clinical Microbiology, 49(3), 1017-1024.
AB900115	C2(3)	unpublished
AF286594	C2(3)	unpublished
AP011098	C2(3)	not mentioned	Depamede, S. N., Surayah, K., Tsuda, F., Ichiyama, K., Takahashi, M., & Okamoto, H. (2009). A nationwide molecular epidemiological study on hepatitis B virus in Indonesia: identification of two novel subgenotypes, B8 and C7. Archives of virology, 154, 1047-1059.
AY247032	C2(3)	treatment-naïve	Odgerel, Z., Nho, K. B., Moon, J. Y., Kee, S. H., Park, K. S., Song, K. J., ... & Song, J. W. (2003). Complete genome sequence and phylogenetic analysis of hepatitis B virus (HBV) isolates from patients with chronic HBV infection in Korea. Journal of medical virology, 71(4), 499-503.
AY641558	C2(3)	treatment-naïve	Song, B. C., Kim, H., Kim, S. H., Cha, C. Y., Kook, Y. H., & Kim, B. J. (2005). Comparison of full length sequences of hepatitis B virus isolates in hepatocellular carcinoma patients and asymptomatic carriers of Korea. Journal of medical virology, 75(1), 13-19.
AY641559	C2(3)	treatment-naïve	Song, B. C., Kim, H., Kim, S. H., Cha, C. Y., Kook, Y. H., & Kim, B. J. (2005). Comparison of full length sequences of hepatitis B virus isolates in hepatocellular carcinoma patients and asymptomatic carriers of Korea. Journal of medical virology, 75(1), 13-19.
AY641560	C2(3)	treatment-naïve	Song, B. C., Kim, H., Kim, S. H., Cha, C. Y., Kook, Y. H., & Kim, B. J. (2005). Comparison of full length sequences of hepatitis B virus isolates in hepatocellular carcinoma patients and asymptomatic carriers of Korea. Journal of medical virology, 75(1), 13-19.
AY641561	C2(3)	treatment-naïve	Song, B. C., Kim, H., Kim, S. H., Cha, C. Y., Kook, Y. H., & Kim, B. J. (2005). Comparison of full length sequences of hepatitis B virus isolates in hepatocellular carcinoma patients and asymptomatic carriers of Korea. Journal of medical virology, 75(1), 13-19.
AY641562	C2(3)	treatment-naïve	Song, B. C., Kim, H., Kim, S. H., Cha, C. Y., Kook, Y. H., & Kim, B. J. (2005). Comparison of full length sequences of hepatitis B virus isolates in hepatocellular carcinoma patients and asymptomatic carriers of Korea. Journal of medical virology, 75(1), 13-19.
AY641563	C2(3)	treatment-naïve	Song, B. C., Kim, H., Kim, S. H., Cha, C. Y., Kook, Y. H., & Kim, B. J. (2005). Comparison of full length sequences of hepatitis B virus isolates in hepatocellular carcinoma patients and asymptomatic carriers of Korea. Journal of medical virology, 75(1), 13-19.
D00630	C2(3)	not mentioned	Ono, Y., Onda, H., Sasada, R., Igarashi, K., Sugino, Y., & Nishioka, K. (1983). Tbe complete nudeotide sequences of the cloned hepatitis B vims DNA; subtype adr and adw. Nucleic Acids Research, 11(6), 1747-1757.
D12980	C2(3)	not mentioned	Mukaide, M., Kumazawa, T., Hoshi, A., Kawaguchi, R., & Hikiji, K. (1992). The complete nucleotide sequence of hepatitis B virus, subtype adr (SRADR) and phylogenetic analysis. Nucleic acids research, 20(22), 6105.
D23682	C2(3)	not mentioned	Mukaide, M., Kumazawa, T., Hoshi, A., Kawaguchi, R., & Hikiji, K. (1992). The complete nucleotide sequence of hepatitis B virus, subtype adr (SRADR) and phylogenetic analysis. Nucleic acids research, 20(22), 6105.
D50519	C2(3)	not mentioned	Asahina, Y., Enomoto, N., Ogura, Y., Kurosaki, M., Sakuma, I., Izumi, N., ... & Sato, C. (1996). Sequential changes in full-length genomes of hepatitis B virus accompanying acute exacerbation of chronic hepatitis B. Journal of hepatology, 25(6), 787-794.
DQ536410	C2(3)	not mentioned	Kim, H., Jee, Y. M., Song, B. C., Hyun, J. W., Mun, H. S., Kim, H. J., ... & Kim, B. J. (2007). Analysis of hepatitis B virus quasispecies distribution in a Korean chronic patient based on the full genome sequences. Journal of medical virology, 79(3), 212-219.
DQ683578	C2(3)	unpublished
DQ890381	C2(3)	not mentioned	Kim, H., Jee, Y., Mun, H. S., Park, J. H., Yoon, J. H., Kim, Y. J., ... & Kim, B. J. (2007). Characterization of two hepatitis B virus populations in a single Korean hepatocellular carcinoma patient with an HBeAg-negative serostatus: a novel X-Gene-deleted strain with inverted duplication sequences of upstream enhancer site II. Intervirology, 50(4), 273-280.
EU562218	C2(3)	unpublished
EU939552	C2(3)	not mentioned	Xu, Z., Ren, X., Liu, Y., Li, X., Bai, S., Zhong, Y., ... & Xu, D. (2011). Association of hepatitis B virus mutations in basal core promoter and precore regions with severity of liver disease: an investigation of 793 Chinese patients with mild and severe chronic hepatitis B and acute-on-chronic liver failure. Journal of gastroenterology, 46, 391-400.
EU939573	C2(3)	not mentioned	Xu, Z., Ren, X., Liu, Y., Li, X., Bai, S., Zhong, Y., ... & Xu, D. (2011). Association of hepatitis B virus mutations in basal core promoter and precore regions with severity of liver disease: an investigation of 793 Chinese patients with mild and severe chronic hepatitis B and acute-on-chronic liver failure. Journal of gastroenterology, 46, 391-400.
EU939593	C2(3)	not mentioned	Xu, Z., Ren, X., Liu, Y., Li, X., Bai, S., Zhong, Y., ... & Xu, D. (2011). Association of hepatitis B virus mutations in basal core promoter and precore regions with severity of liver disease: an investigation of 793 Chinese patients with mild and severe chronic hepatitis B and acute-on-chronic liver failure. Journal of gastroenterology, 46, 391-400.
FJ032331	C2(3)	unpublished
FJ386589	C2(3)	not mentioned	Xu, Z., Ren, X., Liu, Y., Li, X., Bai, S., Zhong, Y., ... & Xu, D. (2011). Association of hepatitis B virus mutations in basal core promoter and precore regions with severity of liver disease: an investigation of 793 Chinese patients with mild and severe chronic hepatitis B and acute-on-chronic liver failure. Journal of gastroenterology, 46, 391-400.
FJ386613	C2(3)	not mentioned	Xu, Z., Ren, X., Liu, Y., Li, X., Bai, S., Zhong, Y., ... & Xu, D. (2011). Association of hepatitis B virus mutations in basal core promoter and precore regions with severity of liver disease: an investigation of 793 Chinese patients with mild and severe chronic hepatitis B and acute-on-chronic liver failure. Journal of gastroenterology, 46, 391-400.
FJ386620	C2(3)	not mentioned	Xu, Z., Ren, X., Liu, Y., Li, X., Bai, S., Zhong, Y., ... & Xu, D. (2011). Association of hepatitis B virus mutations in basal core promoter and precore regions with severity of liver disease: an investigation of 793 Chinese patients with mild and severe chronic hepatitis B and acute-on-chronic liver failure. Journal of gastroenterology, 46, 391-400.
FJ386625	C2(3)	not mentioned	Xu, Z., Ren, X., Liu, Y., Li, X., Bai, S., Zhong, Y., ... & Xu, D. (2011). Association of hepatitis B virus mutations in basal core promoter and precore regions with severity of liver disease: an investigation of 793 Chinese patients with mild and severe chronic hepatitis B and acute-on-chronic liver failure. Journal of gastroenterology, 46, 391-400.
FJ386647	C2(3)	not mentioned	Xu, Z., Ren, X., Liu, Y., Li, X., Bai, S., Zhong, Y., ... & Xu, D. (2011). Association of hepatitis B virus mutations in basal core promoter and precore regions with severity of liver disease: an investigation of 793 Chinese patients with mild and severe chronic hepatitis B and acute-on-chronic liver failure. Journal of gastroenterology, 46, 391-400.
FJ386672	C2(3)	not mentioned	Xu, Z., Ren, X., Liu, Y., Li, X., Bai, S., Zhong, Y., ... & Xu, D. (2011). Association of hepatitis B virus mutations in basal core promoter and precore regions with severity of liver disease: an investigation of 793 Chinese patients with mild and severe chronic hepatitis B and acute-on-chronic liver failure. Journal of gastroenterology, 46, 391-400.
FJ386689	C2(3)	not mentioned	Xu, Z., Ren, X., Liu, Y., Li, X., Bai, S., Zhong, Y., ... & Xu, D. (2011). Association of hepatitis B virus mutations in basal core promoter and precore regions with severity of liver disease: an investigation of 793 Chinese patients with mild and severe chronic hepatitis B and acute-on-chronic liver failure. Journal of gastroenterology, 46, 391-400.
FJ562268	C2(3)	not mentioned	Xu, Z., Ren, X., Liu, Y., Li, X., Bai, S., Zhong, Y., ... & Xu, D. (2011). Association of hepatitis B virus mutations in basal core promoter and precore regions with severity of liver disease: an investigation of 793 Chinese patients with mild and severe chronic hepatitis B and acute-on-chronic liver failure. Journal of gastroenterology, 46, 391-400.
FJ562301	C2(3)	not mentioned	Xu, Z., Ren, X., Liu, Y., Li, X., Bai, S., Zhong, Y., ... & Xu, D. (2011). Association of hepatitis B virus mutations in basal core promoter and precore regions with severity of liver disease: an investigation of 793 Chinese patients with mild and severe chronic hepatitis B and acute-on-chronic liver failure. Journal of gastroenterology, 46, 391-400.
FJ562307	C2(3)	not mentioned	Xu, Z., Ren, X., Liu, Y., Li, X., Bai, S., Zhong, Y., ... & Xu, D. (2011). Association of hepatitis B virus mutations in basal core promoter and precore regions with severity of liver disease: an investigation of 793 Chinese patients with mild and severe chronic hepatitis B and acute-on-chronic liver failure. Journal of gastroenterology, 46, 391-400.
FJ562319	C2(3)	not mentioned	Xu, Z., Ren, X., Liu, Y., Li, X., Bai, S., Zhong, Y., ... & Xu, D. (2011). Association of hepatitis B virus mutations in basal core promoter and precore regions with severity of liver disease: an investigation of 793 Chinese patients with mild and severe chronic hepatitis B and acute-on-chronic liver failure. Journal of gastroenterology, 46, 391-400.
FJ562320	C2(3)	not mentioned	Xu, Z., Ren, X., Liu, Y., Li, X., Bai, S., Zhong, Y., ... & Xu, D. (2011). Association of hepatitis B virus mutations in basal core promoter and precore regions with severity of liver disease: an investigation of 793 Chinese patients with mild and severe chronic hepatitis B and acute-on-chronic liver failure. Journal of gastroenterology, 46, 391-400.
GQ377545	C2(3)	treatment-naïve	Xu, Z., Liu, Y., Xu, T., Chen, L., Si, L., Wang, Y., ... & Xu, D. (2010). Acute hepatitis B infection associated with drug-resistant hepatitis B virus. Journal of Clinical Virology, 48(4), 270-274.
GQ377559	C2(3)	treatment-naïve	Xu, Z., Liu, Y., Xu, T., Chen, L., Si, L., Wang, Y., ... & Xu, D. (2010). Acute hepatitis B infection associated with drug-resistant hepatitis B virus. Journal of Clinical Virology, 48(4), 270-274.
GQ377562	C2(3)	treatment-naïve	Xu, Z., Liu, Y., Xu, T., Chen, L., Si, L., Wang, Y., ... & Xu, D. (2010). Acute hepatitis B infection associated with drug-resistant hepatitis B virus. Journal of Clinical Virology, 48(4), 270-274.
GQ377570	C2(3)	treatment-naïve	Xu, Z., Liu, Y., Xu, T., Chen, L., Si, L., Wang, Y., ... & Xu, D. (2010). Acute hepatitis B infection associated with drug-resistant hepatitis B virus. Journal of Clinical Virology, 48(4), 270-274.
GQ377585	C2(3)	treatment-naïve	Xu, Z., Liu, Y., Xu, T., Chen, L., Si, L., Wang, Y., ... & Xu, D. (2010). Acute hepatitis B infection associated with drug-resistant hepatitis B virus. Journal of Clinical Virology, 48(4), 270-274.
GQ377618	C2(3)	treatment-naïve	Xu, Z., Liu, Y., Xu, T., Chen, L., Si, L., Wang, Y., ... & Xu, D. (2010). Acute hepatitis B infection associated with drug-resistant hepatitis B virus. Journal of Clinical Virology, 48(4), 270-274.
GQ475306	C2(3)	treatment-naïve	Ahn, S. H., Yuen, L., Han, K. H., Littlejohn, M., Chang, H. Y., Damerow, H., ... & Revill, P. A. (2010). Molecular and clinical characteristics of hepatitis B virus in Korea. Journal of medical virology, 82(7), 1126-1134.
GQ475307	C2(3)	treatment-naïve	Ahn, S. H., Yuen, L., Han, K. H., Littlejohn, M., Chang, H. Y., Damerow, H., ... & Revill, P. A. (2010). Molecular and clinical characteristics of hepatitis B virus in Korea. Journal of medical virology, 82(7), 1126-1134.
GQ475316	C2(3)	treatment-naïve	Ahn, S. H., Yuen, L., Han, K. H., Littlejohn, M., Chang, H. Y., Damerow, H., ... & Revill, P. A. (2010). Molecular and clinical characteristics of hepatitis B virus in Korea. Journal of medical virology, 82(7), 1126-1134.
GQ475317	C2(3)	treatment-naïve	Ahn, S. H., Yuen, L., Han, K. H., Littlejohn, M., Chang, H. Y., Damerow, H., ... & Revill, P. A. (2010). Molecular and clinical characteristics of hepatitis B virus in Korea. Journal of medical virology, 82(7), 1126-1134.
GQ475318	C2(3)	treatment-naïve	Ahn, S. H., Yuen, L., Han, K. H., Littlejohn, M., Chang, H. Y., Damerow, H., ... & Revill, P. A. (2010). Molecular and clinical characteristics of hepatitis B virus in Korea. Journal of medical virology, 82(7), 1126-1134.
GQ475320	C2(3)	treatment-naïve	Ahn, S. H., Yuen, L., Han, K. H., Littlejohn, M., Chang, H. Y., Damerow, H., ... & Revill, P. A. (2010). Molecular and clinical characteristics of hepatitis B virus in Korea. Journal of medical virology, 82(7), 1126-1134.
GQ475321	C2(3)	treatment-naïve	Ahn, S. H., Yuen, L., Han, K. H., Littlejohn, M., Chang, H. Y., Damerow, H., ... & Revill, P. A. (2010). Molecular and clinical characteristics of hepatitis B virus in Korea. Journal of medical virology, 82(7), 1126-1134.
GQ475324	C2(3)	treatment-naïve	Ahn, S. H., Yuen, L., Han, K. H., Littlejohn, M., Chang, H. Y., Damerow, H., ... & Revill, P. A. (2010). Molecular and clinical characteristics of hepatitis B virus in Korea. Journal of medical virology, 82(7), 1126-1134.
GQ475328	C2(3)	treatment-naïve	Ahn, S. H., Yuen, L., Han, K. H., Littlejohn, M., Chang, H. Y., Damerow, H., ... & Revill, P. A. (2010). Molecular and clinical characteristics of hepatitis B virus in Korea. Journal of medical virology, 82(7), 1126-1134.
GQ475332	C2(3)	treatment-naïve	Ahn, S. H., Yuen, L., Han, K. H., Littlejohn, M., Chang, H. Y., Damerow, H., ... & Revill, P. A. (2010). Molecular and clinical characteristics of hepatitis B virus in Korea. Journal of medical virology, 82(7), 1126-1134.
GQ475338	C2(3)	treatment-naïve	Ahn, S. H., Yuen, L., Han, K. H., Littlejohn, M., Chang, H. Y., Damerow, H., ... & Revill, P. A. (2010). Molecular and clinical characteristics of hepatitis B virus in Korea. Journal of medical virology, 82(7), 1126-1134.
GQ475339	C2(3)	treatment-naïve	Ahn, S. H., Yuen, L., Han, K. H., Littlejohn, M., Chang, H. Y., Damerow, H., ... & Revill, P. A. (2010). Molecular and clinical characteristics of hepatitis B virus in Korea. Journal of medical virology, 82(7), 1126-1134.
GQ475341	C2(3)	treatment-naïve	Ahn, S. H., Yuen, L., Han, K. H., Littlejohn, M., Chang, H. Y., Damerow, H., ... & Revill, P. A. (2010). Molecular and clinical characteristics of hepatitis B virus in Korea. Journal of medical virology, 82(7), 1126-1134.
GQ475344	C2(3)	treatment-naïve	Ahn, S. H., Yuen, L., Han, K. H., Littlejohn, M., Chang, H. Y., Damerow, H., ... & Revill, P. A. (2010). Molecular and clinical characteristics of hepatitis B virus in Korea. Journal of medical virology, 82(7), 1126-1134.
GQ475346	C2(3)	treatment-naïve	Ahn, S. H., Yuen, L., Han, K. H., Littlejohn, M., Chang, H. Y., Damerow, H., ... & Revill, P. A. (2010). Molecular and clinical characteristics of hepatitis B virus in Korea. Journal of medical virology, 82(7), 1126-1134.
GQ475347	C2(3)	treatment-naïve	Ahn, S. H., Yuen, L., Han, K. H., Littlejohn, M., Chang, H. Y., Damerow, H., ... & Revill, P. A. (2010). Molecular and clinical characteristics of hepatitis B virus in Korea. Journal of medical virology, 82(7), 1126-1134.
GQ475348	C2(3)	treatment-naïve	Ahn, S. H., Yuen, L., Han, K. H., Littlejohn, M., Chang, H. Y., Damerow, H., ... & Revill, P. A. (2010). Molecular and clinical characteristics of hepatitis B virus in Korea. Journal of medical virology, 82(7), 1126-1134.
GQ475349	C2(3)	treatment-naïve	Ahn, S. H., Yuen, L., Han, K. H., Littlejohn, M., Chang, H. Y., Damerow, H., ... & Revill, P. A. (2010). Molecular and clinical characteristics of hepatitis B virus in Korea. Journal of medical virology, 82(7), 1126-1134.
GQ475350	C2(3)	treatment-naïve	Ahn, S. H., Yuen, L., Han, K. H., Littlejohn, M., Chang, H. Y., Damerow, H., ... & Revill, P. A. (2010). Molecular and clinical characteristics of hepatitis B virus in Korea. Journal of medical virology, 82(7), 1126-1134.
GQ475351	C2(3)	treatment-naïve	Ahn, S. H., Yuen, L., Han, K. H., Littlejohn, M., Chang, H. Y., Damerow, H., ... & Revill, P. A. (2010). Molecular and clinical characteristics of hepatitis B virus in Korea. Journal of medical virology, 82(7), 1126-1134.
GQ475355	C2(3)	treatment-naïve	Ahn, S. H., Yuen, L., Han, K. H., Littlejohn, M., Chang, H. Y., Damerow, H., ... & Revill, P. A. (2010). Molecular and clinical characteristics of hepatitis B virus in Korea. Journal of medical virology, 82(7), 1126-1134.
GQ475357	C2(3)	treatment-naïve	Ahn, S. H., Yuen, L., Han, K. H., Littlejohn, M., Chang, H. Y., Damerow, H., ... & Revill, P. A. (2010). Molecular and clinical characteristics of hepatitis B virus in Korea. Journal of medical virology, 82(7), 1126-1134.
GQ872211	C2(3)	unpublished
JF828916	C2(3)	unpublished
JF828925	C2(3)	unpublished
JF828937	C2(3)	unpublished
JN315779	C2(3)	treatment-naïve	Kahila Bar‐Gal, G., Kim, M. J., Klein, A., Shin, D. H., Oh, C. S., Kim, J. W., ... & Shouval, D. (2012). Tracing hepatitis B virus to the 16th century in a Korean mummy. Hepatology, 56(5), 1671-1680.
JQ040152	C2(3)	not mentioned	Zhang, D., Dong, P., Zhang, K., Deng, L., Bach, C., Chen, W., ... & Zeng, C. (2012). Whole genome HBV deletion profiles and the accumulation of preS deletion mutant during antiviral treatment. BMC microbiology, 12(1), 1-10.
KC774267	C2(3)	unpublished
KC774329	C2(3)	treatment-naïve	Chen, X., Gao, J., Ji, Z., Zhang, W., Zhang, L., Xu, R., ... & Yan, Y. (2014). A description of the hepatitis B virus genomic background in a high-prevalence area in China. Virology journal, 11, 1-8.
KT284757	C2(3)	unpublished
KU964224	C2(3)	unpublished
KY363253	C2(3)	not mentioned	Zhou, H., Gewaily, D., Ahn, S. H., Preskill, C., Wang, Y., Zong, L., ... & Tong, S. (2017). Sequence analysis and functional characterization of full-length hepatitis B virus genomes from Korean cirrhotic patients with or without liver cancer. Virus research, 235, 86-95.
KY363258	C2(3)	not mentioned	Zhou, H., Gewaily, D., Ahn, S. H., Preskill, C., Wang, Y., Zong, L., ... & Tong, S. (2017). Sequence analysis and functional characterization of full-length hepatitis B virus genomes from Korean cirrhotic patients with or without liver cancer. Virus research, 235, 86-95.
KY363260	C2(3)	not mentioned	Zhou, H., Gewaily, D., Ahn, S. H., Preskill, C., Wang, Y., Zong, L., ... & Tong, S. (2017). Sequence analysis and functional characterization of full-length hepatitis B virus genomes from Korean cirrhotic patients with or without liver cancer. Virus research, 235, 86-95.
KY363264	C2(3)	not mentioned	Zhou, H., Gewaily, D., Ahn, S. H., Preskill, C., Wang, Y., Zong, L., ... & Tong, S. (2017). Sequence analysis and functional characterization of full-length hepatitis B virus genomes from Korean cirrhotic patients with or without liver cancer. Virus research, 235, 86-95.
KY363275	C2(3)	not mentioned	Zhou, H., Gewaily, D., Ahn, S. H., Preskill, C., Wang, Y., Zong, L., ... & Tong, S. (2017). Sequence analysis and functional characterization of full-length hepatitis B virus genomes from Korean cirrhotic patients with or without liver cancer. Virus research, 235, 86-95.
KY363278	C2(3)	not mentioned	Zhou, H., Gewaily, D., Ahn, S. H., Preskill, C., Wang, Y., Zong, L., ... & Tong, S. (2017). Sequence analysis and functional characterization of full-length hepatitis B virus genomes from Korean cirrhotic patients with or without liver cancer. Virus research, 235, 86-95.
KY363281	C2(3)	not mentioned	Zhou, H., Gewaily, D., Ahn, S. H., Preskill, C., Wang, Y., Zong, L., ... & Tong, S. (2017). Sequence analysis and functional characterization of full-length hepatitis B virus genomes from Korean cirrhotic patients with or without liver cancer. Virus research, 235, 86-95.
KY363283	C2(3)	not mentioned	Zhou, H., Gewaily, D., Ahn, S. H., Preskill, C., Wang, Y., Zong, L., ... & Tong, S. (2017). Sequence analysis and functional characterization of full-length hepatitis B virus genomes from Korean cirrhotic patients with or without liver cancer. Virus research, 235, 86-95.
KY363284	C2(3)	not mentioned	Zhou, H., Gewaily, D., Ahn, S. H., Preskill, C., Wang, Y., Zong, L., ... & Tong, S. (2017). Sequence analysis and functional characterization of full-length hepatitis B virus genomes from Korean cirrhotic patients with or without liver cancer. Virus research, 235, 86-95.
LC279251	C2(3)	unpublished
X52939	C2(3)	not mentioned	Loncarevic, I. F., Zentgraf, H., & Schröder, C. H. (1990). Sequence of a replication competent hepatitis B virus genome with a preX open reading frame. Nucleic Acids Research, 18(16), 4940.
o
